# Supplementary material for: ﻿New taxonomic and faunistic data on the funnel-weavers (Araneae, Agelenidae) of Turkiye and the Caucasus, with five new species
Source: Zookeys. 2024 Nov 21;1218:251–86. doi: 10.3897/zookeys.1218.135249 (PMC11605302; doi:10.3897/zookeys.1218.135249)
Supplement: XML Treatment for Agelenini [file zookeys.1218.135249-treatment1.xml]

<!DOCTYPE tp:taxon-treatment
  PUBLIC "-//TaxonX//DTD Taxonomic Treatment Publishing DTD v0 20100105//EN" "tax-treatment-NSO.dtd">
<tp:taxon-treatment xmlns:tp="http://www.plazi.org/taxpub"><tp:treatment-meta><kwd-group><label>Taxon classification</label><kwd>
              <named-content content-type="kingdom">Animalia</named-content>
            </kwd><kwd>
              <named-content content-type="order">Araneae</named-content>
            </kwd><kwd>
              <named-content content-type="family">Agelenidae</named-content>
            </kwd></kwd-group><mixed-citation publication-type="journal"><person-group><name><surname>Zamani</surname><given-names>Alireza</given-names></name><name><surname>Kaya</surname><given-names>Rahşen S.</given-names></name><name><surname>Marusik</surname><given-names>Yuri M.</given-names></name></person-group><article-title>﻿New taxonomic and faunistic data on the funnel-weavers (<tp:taxon-name><tp:taxon-name-part taxon-name-part-type="order">Araneae</tp:taxon-name-part></tp:taxon-name>, <tp:taxon-name><tp:taxon-name-part taxon-name-part-type="family">Agelenidae</tp:taxon-name-part></tp:taxon-name>) of Turkiye and the Caucasus, with five new species</article-title><source>Zookeys</source><day>21</day><month>11</month><year>2024</year><volume>1218</volume><fpage>251</fpage><lpage>286</lpage><pub-id pub-id-type="doi">10.3897/zookeys.1218.135249</pub-id></mixed-citation></tp:treatment-meta><tp:nomenclature><label>﻿Tribe</label><tp:taxon-name>
            <object-id xmlns:xlink="http://www.w3.org/1999/xlink" content-type="arpha" xlink:type="simple">B2060FA2-21AD-5881-B4A2-8C83082A1AD0</object-id>
            <tp:taxon-name-part taxon-name-part-type="tribe">Agelenini</tp:taxon-name-part>
          </tp:taxon-name><tp:taxon-authority>C.L. Koch, 1837</tp:taxon-authority></tp:nomenclature><tp:treatment-sec sec-type="comments" id="SECID0E4OAC"><title>Comment.</title><p>For the diagnosis and composition, see <xref ref-type="bibr" rid="B18">Lehtinen (1967)</xref>, <xref ref-type="bibr" rid="B3">Bolzern et al. (2013)</xref>, and <xref ref-type="bibr" rid="B28">Zamani and Marusik (2020)</xref>.</p></tp:treatment-sec><ref-list><ref id="B18"><mixed-citation xmlns:xlink="http://www.w3.org/1999/xlink" xlink:type="simple"><person-group><name name-style="western"><surname>Lehtinen</surname><given-names>PT</given-names></name></person-group> (<year>1967</year>) <article-title>Classification of the cribellate spiders and some allied families, with notes on the evolution of the suborder <tp:taxon-name><tp:taxon-name-part taxon-name-part-type="infraorder">Araneomorpha</tp:taxon-name-part></tp:taxon-name>.</article-title><source>Annales Zoologici Fennici</source><volume>4</volume>: <fpage>199</fpage>–<lpage>468</lpage>.</mixed-citation></ref><ref id="B3"><mixed-citation xmlns:xlink="http://www.w3.org/1999/xlink" xlink:type="simple"><person-group><name name-style="western"><surname>Bolzern</surname><given-names>A</given-names></name><name name-style="western"><surname>Burckhardt</surname><given-names>D</given-names></name><name name-style="western"><surname>Hänggi</surname><given-names>A</given-names></name></person-group> (<year>2013</year>) <article-title>Phylogeny and taxonomy of European funnel-web spiders of the <italic><tp:taxon-name><tp:taxon-name-part taxon-name-part-type="genus">Tegenaria</tp:taxon-name-part></tp:taxon-name></italic>-<italic><tp:taxon-name><tp:taxon-name-part taxon-name-part-type="genus">Malthonica</tp:taxon-name-part></tp:taxon-name></italic> complex (<tp:taxon-name><tp:taxon-name-part taxon-name-part-type="order">Araneae</tp:taxon-name-part></tp:taxon-name>: <tp:taxon-name><tp:taxon-name-part taxon-name-part-type="family">Agelenidae</tp:taxon-name-part></tp:taxon-name>) based upon morphological and molecular data.</article-title><source>Zoological Journal of the Linnean Society</source><volume>168</volume>(<issue>4</issue>): <fpage>723</fpage>–<lpage>848</lpage>. <ext-link xlink:href="10.1111/zoj.12040" ext-link-type="doi" xlink:type="simple">https://doi.org/10.1111/zoj.12040</ext-link></mixed-citation></ref><ref id="B28"><mixed-citation xmlns:xlink="http://www.w3.org/1999/xlink" xlink:type="simple"><person-group><name name-style="western"><surname>Zamani</surname><given-names>A</given-names></name><name name-style="western"><surname>Marusik</surname><given-names>YM</given-names></name></person-group> (<year>2020</year>) <article-title>A review of <tp:taxon-name><tp:taxon-name-part taxon-name-part-type="tribe">Agelenini</tp:taxon-name-part></tp:taxon-name> (<tp:taxon-name><tp:taxon-name-part taxon-name-part-type="order">Araneae</tp:taxon-name-part></tp:taxon-name>: <tp:taxon-name><tp:taxon-name-part taxon-name-part-type="family">Agelenidae</tp:taxon-name-part></tp:taxon-name>: <tp:taxon-name><tp:taxon-name-part taxon-name-part-type="subfamily">Ageleninae</tp:taxon-name-part></tp:taxon-name>) of Iran and Tajikistan, with descriptions of four new genera.</article-title><source>Arachnology</source><volume>18</volume>(<issue>4</issue>): <fpage>368</fpage>–<lpage>386</lpage>. <ext-link xlink:href="10.13156/arac.2020.18.4.368" ext-link-type="doi" xlink:type="simple">https://doi.org/10.13156/arac.2020.18.4.368</ext-link></mixed-citation></ref></ref-list></tp:taxon-treatment>
