# Supplementary material for: ﻿New taxonomic and faunistic data on the funnel-weavers (Araneae, Agelenidae) of Turkiye and the Caucasus, with five new species
Source: Zookeys. 2024 Nov 21;1218:251–86. doi: 10.3897/zookeys.1218.135249 (PMC11605302; doi:10.3897/zookeys.1218.135249)
Supplement: XML Treatment for Persiscape caucasica [file zookeys.1218.135249-treatment2.xml]

<!DOCTYPE tp:taxon-treatment
  PUBLIC "-//TaxonX//DTD Taxonomic Treatment Publishing DTD v0 20100105//EN" "tax-treatment-NSO.dtd">
<tp:taxon-treatment xmlns:tp="http://www.plazi.org/taxpub"><tp:treatment-meta><kwd-group><label>Taxon classification</label><kwd>
              <named-content content-type="kingdom">Animalia</named-content>
            </kwd><kwd>
              <named-content content-type="order">Araneae</named-content>
            </kwd><kwd>
              <named-content content-type="family">Agelenidae</named-content>
            </kwd></kwd-group><mixed-citation publication-type="journal"><person-group><name><surname>Zamani</surname><given-names>Alireza</given-names></name><name><surname>Kaya</surname><given-names>Rahşen S.</given-names></name><name><surname>Marusik</surname><given-names>Yuri M.</given-names></name></person-group><article-title>﻿New taxonomic and faunistic data on the funnel-weavers (<tp:taxon-name><tp:taxon-name-part taxon-name-part-type="order">Araneae</tp:taxon-name-part></tp:taxon-name>, <tp:taxon-name><tp:taxon-name-part taxon-name-part-type="family">Agelenidae</tp:taxon-name-part></tp:taxon-name>) of Turkiye and the Caucasus, with five new species</article-title><source>Zookeys</source><day>21</day><month>11</month><year>2024</year><volume>1218</volume><fpage>251</fpage><lpage>286</lpage><pub-id pub-id-type="doi">10.3897/zookeys.1218.135249</pub-id></mixed-citation></tp:treatment-meta><tp:nomenclature><label>﻿</label><tp:taxon-name>
            <object-id xmlns:xlink="http://www.w3.org/1999/xlink" content-type="arpha" xlink:type="simple">E3E9BFD0-770A-5583-A767-9E659E0C78F0</object-id>
            <tp:taxon-name-part taxon-name-part-type="genus" reg="Persiscape">Persiscape</tp:taxon-name-part>
            <tp:taxon-name-part taxon-name-part-type="species" reg="caucasica">caucasica</tp:taxon-name-part>
          </tp:taxon-name><tp:taxon-authority>(Guseinov, Marusik &amp; Koponen, 2005)</tp:taxon-authority><xref ref-type="fig" rid="F1">Figs 1C</xref><xref ref-type="fig" rid="F2">, 2D, E</xref><tp:nomenclature-citation-list><tp:nomenclature-citation><tp:taxon-name>
                <tp:taxon-name-part taxon-name-part-type="genus" reg="Agelescape">Agelescape</tp:taxon-name-part>
                <tp:taxon-name-part taxon-name-part-type="species" reg="caucasica">caucasica</tp:taxon-name-part>
              </tp:taxon-name><comment><xref ref-type="bibr" rid="B13">Guseinov et al., 2005</xref>: 157, figs 9–12, 69–71, 105 (♀).</comment></tp:nomenclature-citation><tp:nomenclature-citation><tp:taxon-name>
                <tp:taxon-name-part taxon-name-part-type="genus" reg="Persiscape">Persiscape</tp:taxon-name-part>
                <tp:taxon-name-part taxon-name-part-type="species" reg="caucasica">caucasica</tp:taxon-name-part>
              </tp:taxon-name><comment>: <xref ref-type="bibr" rid="B28">Zamani and Marusik 2020</xref>: 376, fig. 12M–O (♀).</comment></tp:nomenclature-citation></tp:nomenclature-citation-list></tp:nomenclature><tp:treatment-sec sec-type="material" id="SECID0E6BAE"><title>Material.</title><p>Armenia: Kotayk Prov.: • 1 ♀ (<named-content xmlns:xlink="http://www.w3.org/1999/xlink" content-type="dwc:institutional_code" xlink:title="Zoological Museum of the University of Turku, Finland" xlink:href="http://grbio.org/institution/university-turku" xlink:type="simple">ZMUT</named-content>), env. of Geghadir, <named-content xmlns:xlink="http://www.w3.org/1999/xlink" content-type="dwc:verbatimCoordinates" xlink:type="simple"><named-content content-type="geo-json" specific-use="{&#34;type&#34;:&#34;Point&#34;,&#34;coordinates&#34;:[44.633333,40.150000]}" id="NCID0ENCAE" xlink:type="simple">40°09'N, 44°38'E</named-content></named-content>, 15.05.2021 (Y.M. Marusik).</p></tp:treatment-sec><tp:treatment-sec sec-type="comments" id="SECID0ESCAE"><title>Comment.</title><p>The male of this species is currently unknown.</p></tp:treatment-sec><tp:treatment-sec sec-type="distribution" id="SECID0EXCAE"><title>Distribution.</title><p>Previously known from Greece, Turkiye, Georgia, and Azerbaijan (<xref ref-type="bibr" rid="B27">WSC 2024</xref>). A new record for Armenia.</p><fig id="F1" position="float" orientation="portrait"><object-id xmlns:xlink="http://www.w3.org/1999/xlink" content-type="doi" xlink:type="simple">10.3897/zookeys.1218.135249.figure1</object-id><object-id xmlns:xlink="http://www.w3.org/1999/xlink" content-type="arpha" xlink:type="simple">354F96B7-6A2D-5E88-A8EE-06F5EBCEBE5E</object-id><label>Figure 1.</label><caption><p>Habitus of <italic><tp:taxon-name><tp:taxon-name-part taxon-name-part-type="genus" reg="Maimuna">Maimuna</tp:taxon-name-part><tp:taxon-name-part taxon-name-part-type="species" reg="antalyensis">antalyensis</tp:taxon-name-part></tp:taxon-name></italic> sp. nov. (<bold>A, B</bold>), <italic><tp:taxon-name><tp:taxon-name-part taxon-name-part-type="genus" reg="Persiscape">Persiscape</tp:taxon-name-part><tp:taxon-name-part taxon-name-part-type="species" reg="caucasica">caucasica</tp:taxon-name-part></tp:taxon-name></italic> (<bold>C</bold>), and <italic><tp:taxon-name><tp:taxon-name-part taxon-name-part-type="genus" reg="Tegenaria">Tegenaria</tp:taxon-name-part><tp:taxon-name-part taxon-name-part-type="species" reg="hamid">hamid</tp:taxon-name-part></tp:taxon-name></italic> (<bold>D</bold>), dorsal view. <bold>A</bold> male <bold>B–D</bold> females.</p></caption><graphic xmlns:xlink="http://www.w3.org/1999/xlink" xlink:href="zookeys-1218-251_article-135249__-g001.jpg" position="float" orientation="portrait" xlink:type="simple" id="oo_1180048.jpg"><uri content-type="original_file" xlink:type="simple">https://binary.pensoft.net/fig/1180048</uri></graphic></fig><fig id="F2" position="float" orientation="portrait"><object-id xmlns:xlink="http://www.w3.org/1999/xlink" content-type="doi" xlink:type="simple">10.3897/zookeys.1218.135249.figure2</object-id><object-id xmlns:xlink="http://www.w3.org/1999/xlink" content-type="arpha" xlink:type="simple">C448BCD2-DF8F-5972-904F-B159E0C9AAB7</object-id><label>Figure 2.</label><caption><p>Epigyne of <italic><tp:taxon-name><tp:taxon-name-part taxon-name-part-type="genus" reg="Maimuna">Maimuna</tp:taxon-name-part><tp:taxon-name-part taxon-name-part-type="species" reg="antalyensis">antalyensis</tp:taxon-name-part></tp:taxon-name></italic> sp. nov. (<bold>A–C</bold>) and <italic><tp:taxon-name><tp:taxon-name-part taxon-name-part-type="genus" reg="Persiscape">Persiscape</tp:taxon-name-part><tp:taxon-name-part taxon-name-part-type="species" reg="caucasica">caucasica</tp:taxon-name-part></tp:taxon-name></italic> (<bold>D, E</bold>). <bold>A</bold> macerated, ventral view <bold>B, D</bold> vulva, dorsal view <bold>C, E</bold> intact, ventral view. Abbreviations: <italic><abbrev xmlns:xlink="http://www.w3.org/1999/xlink" xlink:title="copulatory opening" id="ABBRID0ECGAE" xlink:type="simple">Co</abbrev></italic> – copulatory opening, <italic><abbrev xmlns:xlink="http://www.w3.org/1999/xlink" xlink:title="fovea" id="ABBRID0EHGAE" xlink:type="simple">Fo</abbrev></italic> – fovea. Scale bars: 0.2 mm.</p></caption><graphic xmlns:xlink="http://www.w3.org/1999/xlink" xlink:href="zookeys-1218-251_article-135249__-g002.jpg" position="float" orientation="portrait" xlink:type="simple" id="oo_1180049.jpg"><uri content-type="original_file" xlink:type="simple">https://binary.pensoft.net/fig/1180049</uri></graphic></fig></tp:treatment-sec><ref-list><ref id="B13"><mixed-citation xmlns:xlink="http://www.w3.org/1999/xlink" xlink:type="simple"><person-group><name name-style="western"><surname>Guseinov</surname><given-names>E</given-names></name><name name-style="western"><surname>Marusik</surname><given-names>YM</given-names></name><name name-style="western"><surname>Koponen</surname><given-names>S</given-names></name></person-group> (<year>2005</year>) <article-title>Spiders (<tp:taxon-name><tp:taxon-name-part taxon-name-part-type="class">Arachnida</tp:taxon-name-part></tp:taxon-name>: <tp:taxon-name><tp:taxon-name-part taxon-name-part-type="order">Aranei</tp:taxon-name-part></tp:taxon-name>) of Azerbaijan 5. Faunistic review of the funnel-web spiders (<tp:taxon-name><tp:taxon-name-part taxon-name-part-type="family">Agelenidae</tp:taxon-name-part></tp:taxon-name>) with the description of a new genus and species.</article-title><source><tp:taxon-name><tp:taxon-name-part taxon-name-part-type="phylum">Arthropoda</tp:taxon-name-part></tp:taxon-name> Selecta</source><volume>14</volume>(<issue>2</issue>): <fpage>153</fpage>–<lpage>177</lpage>.</mixed-citation></ref><ref id="B28"><mixed-citation xmlns:xlink="http://www.w3.org/1999/xlink" xlink:type="simple"><person-group><name name-style="western"><surname>Zamani</surname><given-names>A</given-names></name><name name-style="western"><surname>Marusik</surname><given-names>YM</given-names></name></person-group> (<year>2020</year>) <article-title>A review of <tp:taxon-name><tp:taxon-name-part taxon-name-part-type="tribe">Agelenini</tp:taxon-name-part></tp:taxon-name> (<tp:taxon-name><tp:taxon-name-part taxon-name-part-type="order">Araneae</tp:taxon-name-part></tp:taxon-name>: <tp:taxon-name><tp:taxon-name-part taxon-name-part-type="family">Agelenidae</tp:taxon-name-part></tp:taxon-name>: <tp:taxon-name><tp:taxon-name-part taxon-name-part-type="subfamily">Ageleninae</tp:taxon-name-part></tp:taxon-name>) of Iran and Tajikistan, with descriptions of four new genera.</article-title><source>Arachnology</source><volume>18</volume>(<issue>4</issue>): <fpage>368</fpage>–<lpage>386</lpage>. <ext-link xlink:href="10.13156/arac.2020.18.4.368" ext-link-type="doi" xlink:type="simple">https://doi.org/10.13156/arac.2020.18.4.368</ext-link></mixed-citation></ref><ref id="B27"><mixed-citation xmlns:xlink="http://www.w3.org/1999/xlink" xlink:type="simple">WSC (<year>2024</year>) World Spider Catalog. Version 25.0. Natural History Museum Bern. <ext-link xlink:href="http://wsc.nmbe.ch" ext-link-type="uri" xlink:type="simple">http://wsc.nmbe.ch</ext-link> [accessed on 18.06.2024] <ext-link xlink:href="10.24436/2" ext-link-type="doi" xlink:type="simple">https://doi.org/10.24436/2</ext-link></mixed-citation></ref></ref-list></tp:taxon-treatment>
