# Supplementary material for: ﻿New taxonomic and faunistic data on the funnel-weavers (Araneae, Agelenidae) of Turkiye and the Caucasus, with five new species
Source: Zookeys. 2024 Nov 21;1218:251–86. doi: 10.3897/zookeys.1218.135249 (PMC11605302; doi:10.3897/zookeys.1218.135249)
Supplement: XML Treatment for Textricini [file zookeys.1218.135249-treatment3.xml]

<!DOCTYPE tp:taxon-treatment
  PUBLIC "-//TaxonX//DTD Taxonomic Treatment Publishing DTD v0 20100105//EN" "tax-treatment-NSO.dtd">
<tp:taxon-treatment xmlns:tp="http://www.plazi.org/taxpub"><tp:treatment-meta><kwd-group><label>Taxon classification</label><kwd>
              <named-content content-type="kingdom">Animalia</named-content>
            </kwd><kwd>
              <named-content content-type="order">Araneae</named-content>
            </kwd><kwd>
              <named-content content-type="family">Agelenidae</named-content>
            </kwd></kwd-group><mixed-citation publication-type="journal"><person-group><name><surname>Zamani</surname><given-names>Alireza</given-names></name><name><surname>Kaya</surname><given-names>Rahşen S.</given-names></name><name><surname>Marusik</surname><given-names>Yuri M.</given-names></name></person-group><article-title>﻿New taxonomic and faunistic data on the funnel-weavers (<tp:taxon-name><tp:taxon-name-part taxon-name-part-type="order">Araneae</tp:taxon-name-part></tp:taxon-name>, <tp:taxon-name><tp:taxon-name-part taxon-name-part-type="family">Agelenidae</tp:taxon-name-part></tp:taxon-name>) of Turkiye and the Caucasus, with five new species</article-title><source>Zookeys</source><day>21</day><month>11</month><year>2024</year><volume>1218</volume><fpage>251</fpage><lpage>286</lpage><pub-id pub-id-type="doi">10.3897/zookeys.1218.135249</pub-id></mixed-citation></tp:treatment-meta><tp:nomenclature><label>﻿Tribe</label><tp:taxon-name>
            <object-id xmlns:xlink="http://www.w3.org/1999/xlink" content-type="arpha" xlink:type="simple">8B3ABC85-3694-509F-8931-C7E3421960F7</object-id>
            <tp:taxon-name-part taxon-name-part-type="tribe">Textricini</tp:taxon-name-part>
          </tp:taxon-name><tp:taxon-authority>Lehtinen, 1967</tp:taxon-authority></tp:nomenclature><tp:treatment-sec sec-type="comments" id="SECID0EPHAE"><title>Comment.</title><p>For the diagnosis and composition, see <xref ref-type="bibr" rid="B15">Kaya et al. (2023)</xref>.</p></tp:treatment-sec><ref-list><ref id="B15"><mixed-citation xmlns:xlink="http://www.w3.org/1999/xlink" xlink:type="simple"><person-group><name name-style="western"><surname>Kaya</surname><given-names>RS</given-names></name><name name-style="western"><surname>Zamani</surname><given-names>A</given-names></name><name name-style="western"><surname>Yağmur</surname><given-names>EA</given-names></name><name name-style="western"><surname>Marusik</surname><given-names>YM</given-names></name></person-group> (<year>2023</year>) <article-title>A new genus of <tp:taxon-name><tp:taxon-name-part taxon-name-part-type="tribe">Textricini</tp:taxon-name-part></tp:taxon-name> Lehtinen, 1967 (<tp:taxon-name><tp:taxon-name-part taxon-name-part-type="order">Araneae</tp:taxon-name-part></tp:taxon-name>, <tp:taxon-name><tp:taxon-name-part taxon-name-part-type="family">Agelenidae</tp:taxon-name-part></tp:taxon-name>) from Anatolia.</article-title><source>ZooKeys</source><volume>1151</volume>: <fpage>31</fpage>–<lpage>45</lpage>. <ext-link xlink:href="10.3897/zookeys.1151.100430" ext-link-type="doi" xlink:type="simple">https://doi.org/10.3897/zookeys.1151.100430</ext-link></mixed-citation></ref></ref-list></tp:taxon-treatment>
