# Supplementary material for: ﻿New taxonomic and faunistic data on the funnel-weavers (Araneae, Agelenidae) of Turkiye and the Caucasus, with five new species
Source: Zookeys. 2024 Nov 21;1218:251–86. doi: 10.3897/zookeys.1218.135249 (PMC11605302; doi:10.3897/zookeys.1218.135249)
Supplement: XML Treatment for Maimuna antalyensis [file zookeys.1218.135249-treatment4.xml]

<!DOCTYPE tp:taxon-treatment
  PUBLIC "-//TaxonX//DTD Taxonomic Treatment Publishing DTD v0 20100105//EN" "tax-treatment-NSO.dtd">
<tp:taxon-treatment xmlns:tp="http://www.plazi.org/taxpub"><tp:treatment-meta><kwd-group><label>Taxon classification</label><kwd>
              <named-content content-type="kingdom">Animalia</named-content>
            </kwd><kwd>
              <named-content content-type="order">Araneae</named-content>
            </kwd><kwd>
              <named-content content-type="family">Agelenidae</named-content>
            </kwd></kwd-group><mixed-citation publication-type="journal"><person-group><name><surname>Zamani</surname><given-names>Alireza</given-names></name><name><surname>Kaya</surname><given-names>Rahşen S.</given-names></name><name><surname>Marusik</surname><given-names>Yuri M.</given-names></name></person-group><article-title>﻿New taxonomic and faunistic data on the funnel-weavers (<tp:taxon-name><tp:taxon-name-part taxon-name-part-type="order">Araneae</tp:taxon-name-part></tp:taxon-name>, <tp:taxon-name><tp:taxon-name-part taxon-name-part-type="family">Agelenidae</tp:taxon-name-part></tp:taxon-name>) of Turkiye and the Caucasus, with five new species</article-title><source>Zookeys</source><day>21</day><month>11</month><year>2024</year><volume>1218</volume><fpage>251</fpage><lpage>286</lpage><pub-id pub-id-type="doi">10.3897/zookeys.1218.135249</pub-id></mixed-citation></tp:treatment-meta><tp:nomenclature><label>﻿</label><tp:taxon-name>
            <object-id xmlns:xlink="http://www.w3.org/1999/xlink" content-type="arpha" xlink:type="simple">6D116E53-B5C0-538E-B0E1-62F745765614</object-id>
            <tp:taxon-name-part taxon-name-part-type="genus" reg="Maimuna">Maimuna</tp:taxon-name-part>
            <tp:taxon-name-part taxon-name-part-type="species" reg="antalyensis">antalyensis</tp:taxon-name-part>
            <object-id xmlns:xlink="http://www.w3.org/1999/xlink" content-type="zoobank" xlink:type="simple">https://zoobank.org/3A871504-2F88-4DF2-9053-90DFF4238122</object-id>
          </tp:taxon-name><tp:taxon-status xmlns:xlink="http://www.w3.org/1999/xlink" xlink:type="simple">sp. nov.</tp:taxon-status><xref ref-type="fig" rid="F1">Figs 1A, B</xref><xref ref-type="fig" rid="F2">, 2A–C</xref><xref ref-type="fig" rid="F3">, 3A–D</xref><xref ref-type="fig" rid="F4">, 4A–D</xref></tp:nomenclature><tp:treatment-sec sec-type="type material" id="SECID0ESJAE"><title>Type material.</title><p><bold><italic>Holotype</italic></bold> • ♂ (<named-content xmlns:xlink="http://www.w3.org/1999/xlink" content-type="dwc:institutional_code" xlink:title="Zoological Museum of the University of Turku, Finland" xlink:href="http://grbio.org/institution/university-turku" xlink:type="simple">ZMUT</named-content>), Turkiye: Antalya Prov.: Alanya, env. Kestel, Dim Valley, <named-content xmlns:xlink="http://www.w3.org/1999/xlink" content-type="dwc:verbatimCoordinates" xlink:type="simple"><named-content content-type="geo-json" specific-use="{&#34;type&#34;:&#34;Point&#34;,&#34;coordinates&#34;:[32.104861,36.542917]}" id="NCID0EFKAE" xlink:type="simple">36°32'34.5"N, 32°06'17.5"E</named-content></named-content>, 110 m, pine and oak forest, 2.01.2013 (Y.M. Marusik). <bold><italic>Paratypes</italic></bold>: • 5 ♀ (<named-content xmlns:xlink="http://www.w3.org/1999/xlink" content-type="dwc:institutional_code" xlink:title="Zoological Museum of the University of Turku, Finland" xlink:href="http://grbio.org/institution/university-turku" xlink:type="simple">ZMUT</named-content>), same data as for the holotype; • 1 ♀ (<named-content xmlns:xlink="http://www.w3.org/1999/xlink" content-type="dwc:institutional_code" xlink:title="Zoological Museum of the University of Turku, Finland" xlink:href="http://grbio.org/institution/university-turku" xlink:type="simple">ZMUT</named-content>), Asmaca, <named-content xmlns:xlink="http://www.w3.org/1999/xlink" content-type="dwc:verbatimCoordinates" xlink:type="simple"><named-content content-type="geo-json" specific-use="{&#34;type&#34;:&#34;Point&#34;,&#34;coordinates&#34;:[32.053444,36.608972]}" id="NCID0E1KAE" xlink:type="simple">36°36'32.3"N, 32°03'12.4"E</named-content></named-content>, 686 m, pine and oak forest, 3.01.2013 (Y.M. Marusik); • 2 ♀ (<named-content xmlns:xlink="http://www.w3.org/1999/xlink" content-type="dwc:institutional_code" xlink:title="Zoological Museum of the University of Turku, Finland" xlink:href="http://grbio.org/institution/university-turku" xlink:type="simple">ZMUT</named-content>), Elikesik rd., <named-content xmlns:xlink="http://www.w3.org/1999/xlink" content-type="dwc:verbatimCoordinates" xlink:type="simple"><named-content content-type="geo-json" specific-use="{&#34;type&#34;:&#34;Point&#34;,&#34;coordinates&#34;:[31.925083,36.565444]}" id="NCID0EHLAE" xlink:type="simple">36°33'55.6"N, 31°55'30.3"E</named-content></named-content>, 24 m, maquis on S exposed slope, 8.01.2013 (Y.M. Marusik); • 2 ♀ (<named-content xmlns:xlink="http://www.w3.org/1999/xlink" content-type="dwc:institutional_code" xlink:title="Zoological Museum of the University of Turku, Finland" xlink:href="http://grbio.org/institution/university-turku" xlink:type="simple">ZMUT</named-content>), slopes of Alanya Castle, Damlataş side, <named-content xmlns:xlink="http://www.w3.org/1999/xlink" content-type="dwc:verbatimCoordinates" xlink:type="simple"><named-content content-type="geo-json" specific-use="{&#34;type&#34;:&#34;Point&#34;,&#34;coordinates&#34;:[31.991750,36.536556]}" id="NCID0EULAE" xlink:type="simple">36°32'11.6"N, 31°59'30.3"E</named-content></named-content>, 50 m, pine forest, under stones and in litter, 7.01.2013 (Y.M. Marusik).</p></tp:treatment-sec><tp:treatment-sec sec-type="material" id="SECID0EZLAE"><title>Comparative material.</title><p><italic><tp:taxon-name><tp:taxon-name-part taxon-name-part-type="genus" reg="Maimuna">Maimuna</tp:taxon-name-part><tp:taxon-name-part taxon-name-part-type="species" reg="vestita">vestita</tp:taxon-name-part></tp:taxon-name></italic> (C.L. Koch, 1841): Turkiye: Bursa Prov.: • 1 ♀ (<abbrev xmlns:xlink="http://www.w3.org/1999/xlink" content-type="institution" xlink:title="Zoological Museum of the Bursa Uludağ University, Turkiye" id="ABBRID0EKMAE" xlink:type="simple">ZMUU</abbrev>), Bursa Uludağ University campus area, 30.11.1999 (R.S. Kaya); • 2 ♀ (<abbrev xmlns:xlink="http://www.w3.org/1999/xlink" content-type="institution" xlink:title="Zoological Museum of the Bursa Uludağ University, Turkiye" id="ABBRID0EPMAE" xlink:type="simple">ZMUU</abbrev>), same, 16.05.2000 (R.S. Kaya); • 1 ♀ (<abbrev xmlns:xlink="http://www.w3.org/1999/xlink" content-type="institution" xlink:title="Zoological Museum of the Bursa Uludağ University, Turkiye" id="ABBRID0EUMAE" xlink:type="simple">ZMUU</abbrev>), same, 3.03.2003 (R.S. Kaya); • 1 ♀ (<abbrev xmlns:xlink="http://www.w3.org/1999/xlink" content-type="institution" xlink:title="Zoological Museum of the Bursa Uludağ University, Turkiye" id="ABBRID0EZMAE" xlink:type="simple">ZMUU</abbrev>), same, 10.09.2005 (R.S. Kaya); • 1 ♂ 1 ♀ (<abbrev xmlns:xlink="http://www.w3.org/1999/xlink" content-type="institution" xlink:title="Zoological Museum of the Bursa Uludağ University, Turkiye" id="ABBRID0E5MAE" xlink:type="simple">ZMUU</abbrev>), same, 20.04.2012 (R.S. Kaya); • 1 ♂ 1 ♀ (<abbrev xmlns:xlink="http://www.w3.org/1999/xlink" content-type="institution" xlink:title="Zoological Museum of the Bursa Uludağ University, Turkiye" id="ABBRID0EDNAE" xlink:type="simple">ZMUU</abbrev>), same, 21.05.2012 (R.S. Kaya); • 5 ♀ (<abbrev xmlns:xlink="http://www.w3.org/1999/xlink" content-type="institution" xlink:title="Zoological Museum of the Bursa Uludağ University, Turkiye" id="ABBRID0EINAE" xlink:type="simple">ZMUU</abbrev>), same, 4.05.2023 (R.S. Kaya); • 2 ♂ 3 ♀ (<abbrev xmlns:xlink="http://www.w3.org/1999/xlink" content-type="institution" xlink:title="Zoological Museum of the Bursa Uludağ University, Turkiye" id="ABBRID0ENNAE" xlink:type="simple">ZMUU</abbrev>), same, 4.01.2024 (R.S. Kaya); • 1 ♂ 2 ♀ (<abbrev xmlns:xlink="http://www.w3.org/1999/xlink" content-type="institution" xlink:title="Zoological Museum of the Bursa Uludağ University, Turkiye" id="ABBRID0ESNAE" xlink:type="simple">ZMUU</abbrev>), same, 11.07.2024 (R.S. Kaya); • 5 ♀ (<abbrev xmlns:xlink="http://www.w3.org/1999/xlink" content-type="institution" xlink:title="Zoological Museum of the Bursa Uludağ University, Turkiye" id="ABBRID0EXNAE" xlink:type="simple">ZMUU</abbrev>), Lake Uluabat, Halilbey Island, 8.04.2001 (R.S. Kaya); • 1 ♂ 3 ♀ (<abbrev xmlns:xlink="http://www.w3.org/1999/xlink" content-type="institution" xlink:title="Zoological Museum of the Bursa Uludağ University, Turkiye" id="ABBRID0E3NAE" xlink:type="simple">ZMUU</abbrev>), Lake Uluabat, Terzioğlu Island, 14.10.2004 (R.S. Kaya); • 5 ♀ (<abbrev xmlns:xlink="http://www.w3.org/1999/xlink" content-type="institution" xlink:title="Zoological Museum of the Bursa Uludağ University, Turkiye" id="ABBRID0EBOAE" xlink:type="simple">ZMUU</abbrev>), same, 25.04.2005 (R.S. Kaya); • 1 ♂ 2 ♀ (<abbrev xmlns:xlink="http://www.w3.org/1999/xlink" content-type="institution" xlink:title="Zoological Museum of the Bursa Uludağ University, Turkiye" id="ABBRID0EGOAE" xlink:type="simple">ZMUU</abbrev>), Lake Uluabat, Manastır Island, 28.09.2005 (R.S. Kaya); • 1 ♂ (<abbrev xmlns:xlink="http://www.w3.org/1999/xlink" content-type="institution" xlink:title="Zoological Museum of the Bursa Uludağ University, Turkiye" id="ABBRID0ELOAE" xlink:type="simple">ZMUU</abbrev>), same, 29.09.2005 (R.S. Kaya); • 2 ♂ 1 ♀ (<abbrev xmlns:xlink="http://www.w3.org/1999/xlink" content-type="institution" xlink:title="Zoological Museum of the Bursa Uludağ University, Turkiye" id="ABBRID0EQOAE" xlink:type="simple">ZMUU</abbrev>), Lake Uluabat, Halilbey Island, 15.12.2005 (R.S. Kaya); • 1 ♀ (<abbrev xmlns:xlink="http://www.w3.org/1999/xlink" content-type="institution" xlink:title="Zoological Museum of the Bursa Uludağ University, Turkiye" id="ABBRID0EVOAE" xlink:type="simple">ZMUU</abbrev>), Karacabey, Boğaz, 4.05.2005 (R.S. Kaya); • 3 ♀ (<abbrev xmlns:xlink="http://www.w3.org/1999/xlink" content-type="institution" xlink:title="Zoological Museum of the Bursa Uludağ University, Turkiye" id="ABBRID0E1OAE" xlink:type="simple">ZMUU</abbrev>), same, 8.08.2007 (R.S. Kaya); • 2 ♀ (<abbrev xmlns:xlink="http://www.w3.org/1999/xlink" content-type="institution" xlink:title="Zoological Museum of the Bursa Uludağ University, Turkiye" id="ABBRID0E6OAE" xlink:type="simple">ZMUU</abbrev>), same, 5.06.2018 (R.S. Kaya); • 2 ♀ (<abbrev xmlns:xlink="http://www.w3.org/1999/xlink" content-type="institution" xlink:title="Zoological Museum of the Bursa Uludağ University, Turkiye" id="ABBRID0EEPAE" xlink:type="simple">ZMUU</abbrev>), same, 11.06.2021 (R.S. Kaya); • 1 ♂ 1 ♀ (<abbrev xmlns:xlink="http://www.w3.org/1999/xlink" content-type="institution" xlink:title="Zoological Museum of the Bursa Uludağ University, Turkiye" id="ABBRID0EJPAE" xlink:type="simple">ZMUU</abbrev>), Kaplıkaya, 29.03.2007 (R.S. Kaya); • 2 ♂ 2 ♀ (<abbrev xmlns:xlink="http://www.w3.org/1999/xlink" content-type="institution" xlink:title="Zoological Museum of the Bursa Uludağ University, Turkiye" id="ABBRID0EOPAE" xlink:type="simple">ZMUU</abbrev>), same, 10.12.2008 (R.S. Kaya); • 1 ♀ (<abbrev xmlns:xlink="http://www.w3.org/1999/xlink" content-type="institution" xlink:title="Zoological Museum of the Bursa Uludağ University, Turkiye" id="ABBRID0ETPAE" xlink:type="simple">ZMUU</abbrev>), Görükle Vill., 20.04.2012 (R.S. Kaya); • 1 ♀ (<abbrev xmlns:xlink="http://www.w3.org/1999/xlink" content-type="institution" xlink:title="Zoological Museum of the Bursa Uludağ University, Turkiye" id="ABBRID0EYPAE" xlink:type="simple">ZMUU</abbrev>), Nilüfer Metro station, 26.05.2012 (R.S. Kaya); • 1 ♂ (<abbrev xmlns:xlink="http://www.w3.org/1999/xlink" content-type="institution" xlink:title="Zoological Museum of the Bursa Uludağ University, Turkiye" id="ABBRID0E4PAE" xlink:type="simple">ZMUU</abbrev>), Orhangazi Dist., 4.05.2014 (R.S. Kaya); Çanakkale Prov.: • 1 ♀ (<abbrev xmlns:xlink="http://www.w3.org/1999/xlink" content-type="institution" xlink:title="Zoological Museum of the Bursa Uludağ University, Turkiye" id="ABBRID0ECQAE" xlink:type="simple">ZMUU</abbrev>), Gökçeada Island, Lake salt area, 4.05.2004 (R.S. Kaya).</p></tp:treatment-sec><tp:treatment-sec sec-type="diagnosis" id="SECID0EHQAE"><title>Diagnosis.</title><p>The new species is similar to <italic><tp:taxon-name><tp:taxon-name-part taxon-name-part-type="genus" reg="Maimuna">M.</tp:taxon-name-part><tp:taxon-name-part taxon-name-part-type="species" reg="cariae">cariae</tp:taxon-name-part></tp:taxon-name></italic> Brignoli, 1978 in the overall shape of its copulatory organs. The male differs by having a shorter tip of the cymbium (as long as the palpal tibia, vs longer), and by a different shape of the conductor and the median process (cf. Fig. <xref ref-type="fig" rid="F3">3B–D</xref> and <xref ref-type="bibr" rid="B11">Dimitrov 2022</xref>: fig. 26). The female of the new species has a hexagonal epigynal fovea, in contrast to the subtriangular fovea of <italic><tp:taxon-name><tp:taxon-name-part taxon-name-part-type="genus" reg="Maimuna">M.</tp:taxon-name-part><tp:taxon-name-part taxon-name-part-type="species" reg="cariae">cariae</tp:taxon-name-part></tp:taxon-name></italic> (cf. Fig. <xref ref-type="fig" rid="F2">2A, B</xref> and <xref ref-type="bibr" rid="B11">Dimitrov 2022</xref>: fig. 17).</p><fig id="F3" position="float" orientation="portrait"><object-id xmlns:xlink="http://www.w3.org/1999/xlink" content-type="doi" xlink:type="simple">10.3897/zookeys.1218.135249.figure3</object-id><object-id xmlns:xlink="http://www.w3.org/1999/xlink" content-type="arpha" xlink:type="simple">9DFF2AEC-4F56-541C-A19D-09AEF60D011F</object-id><label>Figure 3.</label><caption><p>Male palp of <italic><tp:taxon-name><tp:taxon-name-part taxon-name-part-type="genus" reg="Maimuna">Maimuna</tp:taxon-name-part><tp:taxon-name-part taxon-name-part-type="species" reg="antalyensis">antalyensis</tp:taxon-name-part></tp:taxon-name></italic> sp. nov. <bold>A</bold> ventral view <bold>B</bold> retroventral view <bold>C</bold> femur, ventral view <bold>D</bold> retrolateral view. Abbreviations: <italic><abbrev xmlns:xlink="http://www.w3.org/1999/xlink" xlink:title="embolus base" id="ABBRID0EPSAE" xlink:type="simple">Eb</abbrev></italic> – base of the embolus, <italic><abbrev xmlns:xlink="http://www.w3.org/1999/xlink" xlink:title="embolus" id="ABBRID0EUSAE" xlink:type="simple">Em</abbrev></italic> – embolus, <italic><abbrev xmlns:xlink="http://www.w3.org/1999/xlink" xlink:title="conductor" id="ABBRID0EZSAE" xlink:type="simple">Cn</abbrev></italic> – conductor, <italic><abbrev xmlns:xlink="http://www.w3.org/1999/xlink" xlink:title="median process" id="ABBRID0E5SAE" xlink:type="simple">Mp</abbrev></italic> – median process, <italic>Vc</italic> – retroventral crest of the tibia. Scale bars: 0.2 mm.</p></caption><graphic xmlns:xlink="http://www.w3.org/1999/xlink" xlink:href="zookeys-1218-251_article-135249__-g003.jpg" position="float" orientation="portrait" xlink:type="simple" id="oo_1180050.jpg"><uri content-type="original_file" xlink:type="simple">https://binary.pensoft.net/fig/1180050</uri></graphic></fig></tp:treatment-sec><tp:treatment-sec sec-type="description" id="SECID0EOTAE"><title>Description.</title><p><bold>Male.</bold> Habitus as in Fig. <xref ref-type="fig" rid="F1">1A</xref>. Total length 5.40. Carapace 2.60 long, 1.90 wide. Eye sizes: <abbrev xmlns:xlink="http://www.w3.org/1999/xlink" xlink:title="anterior median eye" id="ABBRID0E1TAE" xlink:type="simple">AME</abbrev>: 0.10, <abbrev xmlns:xlink="http://www.w3.org/1999/xlink" xlink:title="anterior lateral eye" id="ABBRID0E5TAE" xlink:type="simple">ALE</abbrev>: 0.13, <abbrev xmlns:xlink="http://www.w3.org/1999/xlink" xlink:title="posterior median eye" id="ABBRID0ECUAE" xlink:type="simple">PME</abbrev>: 0.18, <abbrev xmlns:xlink="http://www.w3.org/1999/xlink" xlink:title="posterior lateral eye" id="ABBRID0EGUAE" xlink:type="simple">PLE</abbrev>: 0.13. Carapace, sternum, labium, and maxillae pale brown; carapace with darker submedian bands; ocular region black. Legs yellowish brown, with annulations. Abdomen dorsally dark greyish with paler chevrons, pale greyish ventrally. Spinnerets pale greyish, darker basally. Measurements of legs: I: 5.81+missing <abbrev xmlns:xlink="http://www.w3.org/1999/xlink" xlink:title="tarsus" id="ABBRID0EKUAE" xlink:type="simple">Ta</abbrev> (1.74, 0.82, 1.43, 1.82, missing), II: 6.73 (1.77, 0.82, 1.37, 1.73, 1.04), III: 6.64 (1.74, 0.76, 1.34, 1.74, 1.06), IV: 8.53 (2.19, 0.85, 1.80, 2.55, 1.14).</p><p>Palp as in Figs <xref ref-type="fig" rid="F3">3A–D</xref>, <xref ref-type="fig" rid="F4">4A–D</xref>; femur modified – with retroventral bump in mid part, ~ 3× longer than wide, shorter than cymbium; dorsal length of patella same as in tibia; tibia ~ 1.4× wider than long (Fig. <xref ref-type="fig" rid="F3">3C, D</xref>), lacking prominent apophysis but with retroventral crest (<italic>Vc</italic>) (Fig. <xref ref-type="fig" rid="F3">3A, B</xref>); cymbium ~ 1.4× longer than wide, with tip ~ 1/3 of cymbial length; bulb as long as wide; conductor (<italic><abbrev xmlns:xlink="http://www.w3.org/1999/xlink" xlink:title="conductor" id="ABBRID0EIVAE" xlink:type="simple">Cn</abbrev></italic>) massive, strongly sclerotized prolateral arm lacking, terminal part with two claw-like projections (<italic>Cc</italic>; Fig. <xref ref-type="fig" rid="F4">4D</xref>); median process (<italic><abbrev xmlns:xlink="http://www.w3.org/1999/xlink" xlink:title="median process" id="ABBRID0EYVAE" xlink:type="simple">Mp</abbrev></italic>) massive, roundly bent in lateral view (Fig. <xref ref-type="fig" rid="F4">4B, C</xref>); embolus (<italic><abbrev xmlns:xlink="http://www.w3.org/1999/xlink" xlink:title="embolus" id="ABBRID0EBWAE" xlink:type="simple">Em</abbrev></italic>) filiform, weakly sclerotized, with small base (<italic><abbrev xmlns:xlink="http://www.w3.org/1999/xlink" xlink:title="embolus base" id="ABBRID0EGWAE" xlink:type="simple">Eb</abbrev></italic>).</p><fig id="F4" position="float" orientation="portrait"><object-id xmlns:xlink="http://www.w3.org/1999/xlink" content-type="doi" xlink:type="simple">10.3897/zookeys.1218.135249.figure4</object-id><object-id xmlns:xlink="http://www.w3.org/1999/xlink" content-type="arpha" xlink:type="simple">094CDF85-F64B-5E7A-BAE0-3AD53DC5123B</object-id><label>Figure 4.</label><caption><p>Dissected bulb of <italic><tp:taxon-name><tp:taxon-name-part taxon-name-part-type="genus" reg="Maimuna">Maimuna</tp:taxon-name-part><tp:taxon-name-part taxon-name-part-type="species" reg="antalyensis">antalyensis</tp:taxon-name-part></tp:taxon-name></italic> sp. nov. <bold>A</bold> proximal view <bold>B</bold> ventral view <bold>C</bold> proventral view <bold>D</bold> retroventral view. Abbreviation: <italic>Cc</italic> – claw-like projections of the conductor. Scale bars: 0.2 mm.</p></caption><graphic xmlns:xlink="http://www.w3.org/1999/xlink" xlink:href="zookeys-1218-251_article-135249__-g004.jpg" position="float" orientation="portrait" xlink:type="simple" id="oo_1180051.jpg"><uri content-type="original_file" xlink:type="simple">https://binary.pensoft.net/fig/1180051</uri></graphic></fig><fig id="F5" position="float" orientation="portrait"><object-id xmlns:xlink="http://www.w3.org/1999/xlink" content-type="doi" xlink:type="simple">10.3897/zookeys.1218.135249.figure5</object-id><object-id xmlns:xlink="http://www.w3.org/1999/xlink" content-type="arpha" xlink:type="simple">46D02B59-D38E-5715-A5AE-A9CB2A0517F4</object-id><label>Figure 5.</label><caption><p>Epigyne of <italic><tp:taxon-name><tp:taxon-name-part taxon-name-part-type="genus" reg="Tegenaria">Tegenaria</tp:taxon-name-part><tp:taxon-name-part taxon-name-part-type="species" reg="hamid">hamid</tp:taxon-name-part></tp:taxon-name></italic>. <bold>A</bold> intact, ventral view <bold>B</bold> macerated, anteroventral view <bold>C</bold> vulva, dorsal view <bold>D</bold> vulva, anterodorsal view. Scale bars: 0.2 mm.</p></caption><graphic xmlns:xlink="http://www.w3.org/1999/xlink" xlink:href="zookeys-1218-251_article-135249__-g005.jpg" position="float" orientation="portrait" xlink:type="simple" id="oo_1180052.jpg"><uri content-type="original_file" xlink:type="simple">https://binary.pensoft.net/fig/1180052</uri></graphic></fig><p><bold>Female.</bold> Habitus as in Fig. <xref ref-type="fig" rid="F1">1B</xref>. Total length 7.50. Carapace 3.28 long, 2.07 wide. Eye sizes: <abbrev xmlns:xlink="http://www.w3.org/1999/xlink" xlink:title="anterior median eye" id="ABBRID0EZYAE" xlink:type="simple">AME</abbrev>: 0.12, <abbrev xmlns:xlink="http://www.w3.org/1999/xlink" xlink:title="anterior lateral eye" id="ABBRID0E4YAE" xlink:type="simple">ALE</abbrev>: 0.17, <abbrev xmlns:xlink="http://www.w3.org/1999/xlink" xlink:title="posterior median eye" id="ABBRID0EBZAE" xlink:type="simple">PME</abbrev>: 0.20, <abbrev xmlns:xlink="http://www.w3.org/1999/xlink" xlink:title="posterior lateral eye" id="ABBRID0EFZAE" xlink:type="simple">PLE</abbrev>: 0.15. Coloration as in male. Measurements of legs: I: 7.25 (1.94, 1.02, 1.44, 1.76, 1.09), II: 7.24 (1.85, 1.05, 1.47, 1.73, 1.14), III: 7.37 (2.00, 0.96, 1.42, 1.94, 1.05), IV: 9.58 (2.45, 1.11, 2.13, 2.66, 1.23).</p><p>Epigyne as in Fig. <xref ref-type="fig" rid="F2">2A–C</xref>; epigynal plate slightly wider than long; fovea (<italic><abbrev xmlns:xlink="http://www.w3.org/1999/xlink" xlink:title="fovea" id="ABBRID0EQZAE" xlink:type="simple">Fo</abbrev></italic>) hexagonal, approximately as long as wide, located anteriorly (Fig. <xref ref-type="fig" rid="F2">2C</xref>); copulatory ducts gradually turning to receptacles and approximately as wide as receptacles; copulatory ducts converging and contiguous, receptacles diverging (Fig. <xref ref-type="fig" rid="F2">2A, B</xref>).</p></tp:treatment-sec><tp:treatment-sec sec-type="comments" id="SECID0E3ZAE"><title>Comment.</title><p>In the examined comparative female specimens of <italic><tp:taxon-name><tp:taxon-name-part taxon-name-part-type="genus" reg="Maimuna">M.</tp:taxon-name-part><tp:taxon-name-part taxon-name-part-type="species" reg="vestita">vestita</tp:taxon-name-part></tp:taxon-name></italic>, we observed noticeable variation in both body size and epigyne morphology. In particular, in smaller individuals, the shape of the epigynal fovea can vary significantly. A similar pattern is observed in <italic><tp:taxon-name><tp:taxon-name-part taxon-name-part-type="genus" reg="Maimuna">M.</tp:taxon-name-part><tp:taxon-name-part taxon-name-part-type="species" reg="antalyensis">antalyensis</tp:taxon-name-part></tp:taxon-name></italic> sp. nov., where smaller females also exhibit variation in the shape of the epigynal fovea, ranging from hexagonal to nearly circular in some specimens.</p></tp:treatment-sec><tp:treatment-sec sec-type="notes" id="SECID0EY1AE"><title>Note.</title><p>For comments on the homology of the structure referred to here as the “median process,” see <xref ref-type="bibr" rid="B15">Kaya et al. (2023)</xref>.</p></tp:treatment-sec><tp:treatment-sec sec-type="distribution" id="SECID0EC2AE"><title>Distribution.</title><p>Known from the listed localities in Antalya Province, southwestern Turkiye.</p></tp:treatment-sec><tp:treatment-sec sec-type="etymology" id="SECID0EH2AE"><title>Etymology.</title><p>The specific epithet refers to the type locality of the species in Antalya, Turkiye.</p></tp:treatment-sec><tp:treatment-sec><!--Section generated to contain objects referenced in tp:taxon-treatment.--><fig id="F1" position="float" orientation="portrait"><object-id xmlns:xlink="http://www.w3.org/1999/xlink" content-type="doi" xlink:type="simple">10.3897/zookeys.1218.135249.figure1</object-id><object-id xmlns:xlink="http://www.w3.org/1999/xlink" content-type="arpha" xlink:type="simple">354F96B7-6A2D-5E88-A8EE-06F5EBCEBE5E</object-id><label>Figure 1.</label><caption><p>Habitus of <italic><tp:taxon-name><tp:taxon-name-part taxon-name-part-type="genus" reg="Maimuna">Maimuna</tp:taxon-name-part><tp:taxon-name-part taxon-name-part-type="species" reg="antalyensis">antalyensis</tp:taxon-name-part></tp:taxon-name></italic> sp. nov. (<bold>A, B</bold>), <italic><tp:taxon-name><tp:taxon-name-part taxon-name-part-type="genus" reg="Persiscape">Persiscape</tp:taxon-name-part><tp:taxon-name-part taxon-name-part-type="species" reg="caucasica">caucasica</tp:taxon-name-part></tp:taxon-name></italic> (<bold>C</bold>), and <italic><tp:taxon-name><tp:taxon-name-part taxon-name-part-type="genus" reg="Tegenaria">Tegenaria</tp:taxon-name-part><tp:taxon-name-part taxon-name-part-type="species" reg="hamid">hamid</tp:taxon-name-part></tp:taxon-name></italic> (<bold>D</bold>), dorsal view. <bold>A</bold> male <bold>B–D</bold> females.</p></caption><graphic xmlns:xlink="http://www.w3.org/1999/xlink" xlink:href="zookeys-1218-251_article-135249__-g001.jpg" position="float" orientation="portrait" xlink:type="simple" id="oo_1180048.jpg"><uri content-type="original_file" xlink:type="simple">https://binary.pensoft.net/fig/1180048</uri></graphic></fig><fig id="F2" position="float" orientation="portrait"><object-id xmlns:xlink="http://www.w3.org/1999/xlink" content-type="doi" xlink:type="simple">10.3897/zookeys.1218.135249.figure2</object-id><object-id xmlns:xlink="http://www.w3.org/1999/xlink" content-type="arpha" xlink:type="simple">C448BCD2-DF8F-5972-904F-B159E0C9AAB7</object-id><label>Figure 2.</label><caption><p>Epigyne of <italic><tp:taxon-name><tp:taxon-name-part taxon-name-part-type="genus" reg="Maimuna">Maimuna</tp:taxon-name-part><tp:taxon-name-part taxon-name-part-type="species" reg="antalyensis">antalyensis</tp:taxon-name-part></tp:taxon-name></italic> sp. nov. (<bold>A–C</bold>) and <italic><tp:taxon-name><tp:taxon-name-part taxon-name-part-type="genus" reg="Persiscape">Persiscape</tp:taxon-name-part><tp:taxon-name-part taxon-name-part-type="species" reg="caucasica">caucasica</tp:taxon-name-part></tp:taxon-name></italic> (<bold>D, E</bold>). <bold>A</bold> macerated, ventral view <bold>B, D</bold> vulva, dorsal view <bold>C, E</bold> intact, ventral view. Abbreviations: <italic><abbrev xmlns:xlink="http://www.w3.org/1999/xlink" xlink:title="copulatory opening" id="ABBRID0ECGAE" xlink:type="simple">Co</abbrev></italic> – copulatory opening, <italic><abbrev xmlns:xlink="http://www.w3.org/1999/xlink" xlink:title="fovea" id="ABBRID0EHGAE" xlink:type="simple">Fo</abbrev></italic> – fovea. Scale bars: 0.2 mm.</p></caption><graphic xmlns:xlink="http://www.w3.org/1999/xlink" xlink:href="zookeys-1218-251_article-135249__-g002.jpg" position="float" orientation="portrait" xlink:type="simple" id="oo_1180049.jpg"><uri content-type="original_file" xlink:type="simple">https://binary.pensoft.net/fig/1180049</uri></graphic></fig></tp:treatment-sec><ref-list><ref id="B11"><mixed-citation xmlns:xlink="http://www.w3.org/1999/xlink" xlink:type="simple"><person-group><name name-style="western"><surname>Dimitrov</surname><given-names>D</given-names></name></person-group> (<year>2022</year>) <article-title>A review of the genus <italic><tp:taxon-name><tp:taxon-name-part taxon-name-part-type="genus">Maimuna</tp:taxon-name-part></tp:taxon-name></italic> Lehtinen, 1967 (<tp:taxon-name><tp:taxon-name-part taxon-name-part-type="order">Araneae</tp:taxon-name-part></tp:taxon-name>, <tp:taxon-name><tp:taxon-name-part taxon-name-part-type="family">Agelenidae</tp:taxon-name-part></tp:taxon-name>) in Turkey, with a description of a new species.</article-title><source>Zootaxa</source><volume>5124</volume>(<issue>3</issue>): <fpage>383</fpage>–<lpage>390</lpage>. <ext-link xlink:href="10.11646/zootaxa.5124.3.7" ext-link-type="doi" xlink:type="simple">https://doi.org/10.11646/zootaxa.5124.3.7</ext-link></mixed-citation></ref><ref id="B15"><mixed-citation xmlns:xlink="http://www.w3.org/1999/xlink" xlink:type="simple"><person-group><name name-style="western"><surname>Kaya</surname><given-names>RS</given-names></name><name name-style="western"><surname>Zamani</surname><given-names>A</given-names></name><name name-style="western"><surname>Yağmur</surname><given-names>EA</given-names></name><name name-style="western"><surname>Marusik</surname><given-names>YM</given-names></name></person-group> (<year>2023</year>) <article-title>A new genus of <tp:taxon-name><tp:taxon-name-part taxon-name-part-type="tribe">Textricini</tp:taxon-name-part></tp:taxon-name> Lehtinen, 1967 (<tp:taxon-name><tp:taxon-name-part taxon-name-part-type="order">Araneae</tp:taxon-name-part></tp:taxon-name>, <tp:taxon-name><tp:taxon-name-part taxon-name-part-type="family">Agelenidae</tp:taxon-name-part></tp:taxon-name>) from Anatolia.</article-title><source>ZooKeys</source><volume>1151</volume>: <fpage>31</fpage>–<lpage>45</lpage>. <ext-link xlink:href="10.3897/zookeys.1151.100430" ext-link-type="doi" xlink:type="simple">https://doi.org/10.3897/zookeys.1151.100430</ext-link></mixed-citation></ref></ref-list></tp:taxon-treatment>
