# Supplementary material for: ﻿New taxonomic and faunistic data on the funnel-weavers (Araneae, Agelenidae) of Turkiye and the Caucasus, with five new species
Source: Zookeys. 2024 Nov 21;1218:251–86. doi: 10.3897/zookeys.1218.135249 (PMC11605302; doi:10.3897/zookeys.1218.135249)
Supplement: XML Treatment for Tegenaria ballarini [file zookeys.1218.135249-treatment8.xml]

<!DOCTYPE tp:taxon-treatment
  PUBLIC "-//TaxonX//DTD Taxonomic Treatment Publishing DTD v0 20100105//EN" "tax-treatment-NSO.dtd">
<tp:taxon-treatment xmlns:tp="http://www.plazi.org/taxpub"><tp:treatment-meta><kwd-group><label>Taxon classification</label><kwd>
              <named-content content-type="kingdom">Animalia</named-content>
            </kwd><kwd>
              <named-content content-type="order">Araneae</named-content>
            </kwd><kwd>
              <named-content content-type="family">Agelenidae</named-content>
            </kwd></kwd-group><mixed-citation publication-type="journal"><person-group><name><surname>Zamani</surname><given-names>Alireza</given-names></name><name><surname>Kaya</surname><given-names>Rahşen S.</given-names></name><name><surname>Marusik</surname><given-names>Yuri M.</given-names></name></person-group><article-title>﻿New taxonomic and faunistic data on the funnel-weavers (<tp:taxon-name><tp:taxon-name-part taxon-name-part-type="order">Araneae</tp:taxon-name-part></tp:taxon-name>, <tp:taxon-name><tp:taxon-name-part taxon-name-part-type="family">Agelenidae</tp:taxon-name-part></tp:taxon-name>) of Turkiye and the Caucasus, with five new species</article-title><source>Zookeys</source><day>21</day><month>11</month><year>2024</year><volume>1218</volume><fpage>251</fpage><lpage>286</lpage><pub-id pub-id-type="doi">10.3897/zookeys.1218.135249</pub-id></mixed-citation></tp:treatment-meta><tp:nomenclature><label>﻿</label><tp:taxon-name>
            <object-id xmlns:xlink="http://www.w3.org/1999/xlink" content-type="arpha" xlink:type="simple">74671553-5905-5A02-BAD6-1AF3751E4036</object-id>
            <tp:taxon-name-part taxon-name-part-type="genus" reg="Tegenaria">Tegenaria</tp:taxon-name-part>
            <tp:taxon-name-part taxon-name-part-type="species" reg="ballarini">ballarini</tp:taxon-name-part>
            <object-id xmlns:xlink="http://www.w3.org/1999/xlink" content-type="zoobank" xlink:type="simple">https://zoobank.org/BB2AE92D-4A0E-4BFD-9FC5-8F2434070636</object-id>
          </tp:taxon-name><tp:taxon-status xmlns:xlink="http://www.w3.org/1999/xlink" xlink:type="simple">sp. nov.</tp:taxon-status><xref ref-type="fig" rid="F6">Figs 6C, D</xref><xref ref-type="fig" rid="F9">, 9A–D</xref><xref ref-type="fig" rid="F10">, 10A, B</xref><xref ref-type="fig" rid="F12">, 12A–C</xref></tp:nomenclature><tp:treatment-sec sec-type="type material" id="SECID0EJOAG"><title>Type material.</title><p><bold><italic>Holotype</italic></bold> • ♂ (<abbrev xmlns:xlink="http://www.w3.org/1999/xlink" content-type="institution" xlink:title="Zoological Museum of the Bursa Uludağ University, Turkiye" id="ABBRID0EUOAG" xlink:type="simple">ZMUU</abbrev>), Turkiye: Antalya Prov.: Bozyaka, Köprülü Canyon National Park, <named-content xmlns:xlink="http://www.w3.org/1999/xlink" content-type="dwc:verbatimCoordinates" xlink:type="simple"><named-content content-type="geo-json" specific-use="{&#34;type&#34;:&#34;Point&#34;,&#34;coordinates&#34;:[31.184167,37.197500]}" id="NCID0E3OAG" xlink:type="simple">37°11'51"N, 31°11'03"E</named-content></named-content>, 243 m, 15.05.2008 (R.S. Kaya). <bold><italic>Paratypes</italic></bold>: • 1 ♂ 2 ♀ (<named-content xmlns:xlink="http://www.w3.org/1999/xlink" content-type="dwc:institutional_code" xlink:title="Zoological Museum of the University of Turku, Finland" xlink:href="http://grbio.org/institution/university-turku" xlink:type="simple">ZMUT</named-content>), same data as for the holotype; • 7 ♀ (<abbrev xmlns:xlink="http://www.w3.org/1999/xlink" content-type="institution" xlink:title="Zoological Museum of the Bursa Uludağ University, Turkiye" id="ABBRID0EJPAG" xlink:type="simple">ZMUU</abbrev>), same data as for the holotype.</p></tp:treatment-sec><tp:treatment-sec sec-type="material" id="SECID0EOPAG"><title>Comparative material.</title><p><italic><tp:taxon-name><tp:taxon-name-part taxon-name-part-type="genus" reg="Tegenaria">Tegenaria</tp:taxon-name-part><tp:taxon-name-part taxon-name-part-type="species" reg="vankeerorum">vankeerorum</tp:taxon-name-part></tp:taxon-name></italic> Bolzern, Burckhardt &amp; Hänggi, 2013 (Figs <xref ref-type="fig" rid="F10">10C, D</xref>, <xref ref-type="fig" rid="F11">11A–D</xref>): Turkiye: Muğla Prov.: • 1 ♂ 1 ♀ (<named-content xmlns:xlink="http://www.w3.org/1999/xlink" content-type="dwc:institutional_code" xlink:title="Zoological Museum of the University of Turku, Finland" xlink:href="http://grbio.org/institution/university-turku" xlink:type="simple">ZMUT</named-content>), Yatağan, Orman İşletme, <named-content xmlns:xlink="http://www.w3.org/1999/xlink" content-type="dwc:verbatimCoordinates" xlink:type="simple"><named-content content-type="geo-json" specific-use="{&#34;type&#34;:&#34;Point&#34;,&#34;coordinates&#34;:[28.133333,37.333333]}" id="NCID0EPQAG" xlink:type="simple">37°20'N, 28°08'E</named-content></named-content>, 18.05.2011 (R.S. Kaya).</p></tp:treatment-sec><tp:treatment-sec sec-type="diagnosis" id="SECID0EUQAG"><title>Diagnosis.</title><p>The new species is closely related to <italic><tp:taxon-name><tp:taxon-name-part taxon-name-part-type="genus" reg="Tegenaria">T.</tp:taxon-name-part><tp:taxon-name-part taxon-name-part-type="species" reg="vankeerorum">vankeerorum</tp:taxon-name-part></tp:taxon-name></italic> and has very similar copulatory organs, especially the male palp. The male of <italic><tp:taxon-name><tp:taxon-name-part taxon-name-part-type="genus" reg="Tegenaria">T.</tp:taxon-name-part><tp:taxon-name-part taxon-name-part-type="species" reg="ballarini">ballarini</tp:taxon-name-part></tp:taxon-name></italic> sp. nov. differs from the similar species by having relatively longer palpal tibia and a retrolateral apophysis (<italic><abbrev xmlns:xlink="http://www.w3.org/1999/xlink" xlink:title="retrolateral tibial apophysis" id="ABBRID0ERRAG" xlink:type="simple">Rl</abbrev></italic>) located in the distal half of the tibia, rather than at the midpoint (cf. Figs <xref ref-type="fig" rid="F9">9C</xref>, <xref ref-type="fig" rid="F10">10B</xref>, <xref ref-type="fig" rid="F11">11B</xref>). The female of the new species differs from all other species of <italic><tp:taxon-name><tp:taxon-name-part taxon-name-part-type="genus" reg="Tegenaria">Tegenaria</tp:taxon-name-part></tp:taxon-name></italic> by having a pair of longitudinal scuta (<italic>Sl</italic>) anterior to the epigynal plate and a straight posterior margin of the epigyne (Fig. <xref ref-type="fig" rid="F12">12C</xref>). Additionally, the vulva of the new species differs from that of <italic><tp:taxon-name><tp:taxon-name-part taxon-name-part-type="genus" reg="Tegenaria">T.</tp:taxon-name-part><tp:taxon-name-part taxon-name-part-type="species" reg="vankeerorum">vankeerorum</tp:taxon-name-part></tp:taxon-name></italic> by having relatively longer copulatory ducts that almost reach the anterior margin of the receptacle (vs reaching only the mid part of the receptacle; cf. Figs <xref ref-type="fig" rid="F12">12A, B</xref>, <xref ref-type="fig" rid="F10">10D, E</xref>).</p><fig id="F9" position="float" orientation="portrait"><object-id xmlns:xlink="http://www.w3.org/1999/xlink" content-type="doi" xlink:type="simple">10.3897/zookeys.1218.135249.figure9</object-id><object-id xmlns:xlink="http://www.w3.org/1999/xlink" content-type="arpha" xlink:type="simple">ADD5ECC0-97AD-59DE-8A31-DD9510A8787C</object-id><label>Figure 9.</label><caption><p>Male palp of <italic><tp:taxon-name><tp:taxon-name-part taxon-name-part-type="genus" reg="Tegenaria">Tegenaria</tp:taxon-name-part><tp:taxon-name-part taxon-name-part-type="species" reg="ballarini">ballarini</tp:taxon-name-part></tp:taxon-name></italic> sp. nov. <bold>A</bold> ventral view <bold>B</bold> dorsal view <bold>C</bold> retrolateral view <bold>D</bold> prolateral view. Abbreviations: <italic><abbrev xmlns:xlink="http://www.w3.org/1999/xlink" xlink:title="conductor" id="ABBRID0ECUAG" xlink:type="simple">Cn</abbrev></italic> – conductor, <italic>Rd</italic> – retrodorsal apophysis, <italic><abbrev xmlns:xlink="http://www.w3.org/1999/xlink" xlink:title="retrolateral tibial apophysis" id="ABBRID0EOUAG" xlink:type="simple">Rl</abbrev></italic> – retrolateral apophysis, <italic>Rv</italic> – retroventral apophysis, <italic>Ts</italic> – small tooth of the retrolateral apophysis.</p></caption><graphic xmlns:xlink="http://www.w3.org/1999/xlink" xlink:href="zookeys-1218-251_article-135249__-g009.jpg" position="float" orientation="portrait" xlink:type="simple" id="oo_1180056.jpg"><uri content-type="original_file" xlink:type="simple">https://binary.pensoft.net/fig/1180056</uri></graphic></fig><fig id="F10" position="float" orientation="portrait"><object-id xmlns:xlink="http://www.w3.org/1999/xlink" content-type="doi" xlink:type="simple">10.3897/zookeys.1218.135249.figure10</object-id><object-id xmlns:xlink="http://www.w3.org/1999/xlink" content-type="arpha" xlink:type="simple">F1FA3192-7D05-5975-BE18-40AD8BE2A240</object-id><label>Figure 10.</label><caption><p>Copulatory organs of <italic><tp:taxon-name><tp:taxon-name-part taxon-name-part-type="genus" reg="Tegenaria">Tegenaria</tp:taxon-name-part><tp:taxon-name-part taxon-name-part-type="species" reg="ballarini">ballarini</tp:taxon-name-part></tp:taxon-name></italic> sp. nov. (<bold>A, B</bold>) and <italic><tp:taxon-name><tp:taxon-name-part taxon-name-part-type="genus" reg="Tegenaria">T.</tp:taxon-name-part><tp:taxon-name-part taxon-name-part-type="species" reg="vankeerorum">vankeerorum</tp:taxon-name-part></tp:taxon-name></italic> (<bold>C–E</bold>). <bold>A, C</bold> palp, ventral view <bold>B</bold> full palp, retrolateral view <bold>D</bold> vulva, dorsal view <bold>E</bold> macerated epigyne, ventral view. Abbreviation: <italic><abbrev xmlns:xlink="http://www.w3.org/1999/xlink" xlink:title="conductor" id="ABBRID0EQWAG" xlink:type="simple">Cn</abbrev></italic> – conductor. Scale bars: 0.2 mm, unless otherwise indicated.</p></caption><graphic xmlns:xlink="http://www.w3.org/1999/xlink" xlink:href="zookeys-1218-251_article-135249__-g010.jpg" position="float" orientation="portrait" xlink:type="simple" id="oo_1180057.jpg"><uri content-type="original_file" xlink:type="simple">https://binary.pensoft.net/fig/1180057</uri></graphic></fig></tp:treatment-sec><tp:treatment-sec sec-type="description" id="SECID0EZWAG"><title>Description.</title><p><bold>Male.</bold> Habitus as in Fig. <xref ref-type="fig" rid="F6">6D</xref>. Total length 10.75. Carapace 6.75 long, 4.65 wide. Eye sizes: <abbrev xmlns:xlink="http://www.w3.org/1999/xlink" xlink:title="anterior median eye" id="ABBRID0EFXAG" xlink:type="simple">AME</abbrev>: 0.25, <abbrev xmlns:xlink="http://www.w3.org/1999/xlink" xlink:title="anterior lateral eye" id="ABBRID0EJXAG" xlink:type="simple">ALE</abbrev>: 0.25, <abbrev xmlns:xlink="http://www.w3.org/1999/xlink" xlink:title="posterior median eye" id="ABBRID0ENXAG" xlink:type="simple">PME</abbrev>: 0.22, <abbrev xmlns:xlink="http://www.w3.org/1999/xlink" xlink:title="posterior lateral eye" id="ABBRID0ERXAG" xlink:type="simple">PLE</abbrev>: 0.25. Pars cephalica, sternum, labium, maxillae, and <abbrev xmlns:xlink="http://www.w3.org/1999/xlink" xlink:title="femur" id="ABBRID0EVXAG" xlink:type="simple">Fe</abbrev> I brown; pars thoracica and remaining leg segments yellowish brown; chelicerae dark reddish brown. Legs without annulations. Abdomen dark grey, without patterns. Spinnerets uniformly greyish brown. Measurements of legs: I: 48.87+missing <abbrev xmlns:xlink="http://www.w3.org/1999/xlink" xlink:title="tarsus" id="ABBRID0EZXAG" xlink:type="simple">Ta</abbrev> (14.28, 2.82, 14.60, 17.17, missing), II: 44.00 (12.00, 2.72, 11.50, 14.28, 3.50), III: 36.83 (9.98, 2.45, 8.65, 12.65, 3.10), IV: 44.36 (11.56, 2.50, 10.88, 15.82, 3.60).</p><p>Palp as in Figs <xref ref-type="fig" rid="F9">9A–D</xref>, <xref ref-type="fig" rid="F10">10A, B</xref>; femur 5× longer than wide and ~ 1.8× longer than tibia; patella ~ 1.9× longer than wide; tibia long, ~ 3.5× longer than wide, with three apophyses: retrolateral (<italic><abbrev xmlns:xlink="http://www.w3.org/1999/xlink" xlink:title="retrolateral tibial apophysis" id="ABBRID0EIYAG" xlink:type="simple">Rl</abbrev></italic>), retroventral (<italic>Rv</italic>) and retrodorsal (<italic>Rd</italic>) (Fig. <xref ref-type="fig" rid="F9">9A–C</xref>); retrolateral apophysis located in distal 1/3 of tibia, spine-like, directed antero-retrolaterally, with small tooth (<italic>Ts</italic>) (Fig. <xref ref-type="fig" rid="F9">9B</xref>); cymbium long, 2.6× longer than wide, tip as long as bulb (Fig. <xref ref-type="fig" rid="F10">10B</xref>); bulb as long as wide (accounting conductor), tegulum oval, bent prolaterally, and distal part extending embolus; conductor (<italic><abbrev xmlns:xlink="http://www.w3.org/1999/xlink" xlink:title="conductor" id="ABBRID0EOZAG" xlink:type="simple">Cn</abbrev></italic>) with rounded distal arm and gradually tapering proximal arm with claw-like tip, terminated at ~ 3 o’clock position; embolus originates at 9 o’clock position, thick basally, roundly bent (Fig. <xref ref-type="fig" rid="F10">10A</xref>).</p><p><bold>Female.</bold> Habitus as in Fig. <xref ref-type="fig" rid="F6">6C</xref>. Total length 14.15. Carapace 8.20 long, 6.15 wide. Eye sizes: <abbrev xmlns:xlink="http://www.w3.org/1999/xlink" xlink:title="anterior median eye" id="ABBRID0E5ZAG" xlink:type="simple">AME</abbrev>: 0.25, <abbrev xmlns:xlink="http://www.w3.org/1999/xlink" xlink:title="anterior lateral eye" id="ABBRID0EC1AG" xlink:type="simple">ALE</abbrev>: 0.27, <abbrev xmlns:xlink="http://www.w3.org/1999/xlink" xlink:title="posterior median eye" id="ABBRID0EG1AG" xlink:type="simple">PME</abbrev>: 0.28, <abbrev xmlns:xlink="http://www.w3.org/1999/xlink" xlink:title="posterior lateral eye" id="ABBRID0EK1AG" xlink:type="simple">PLE</abbrev>: 0.31. Coloration as in male. Measurements of legs: I: 42.17 (11.61, 3.40, 11.17, 12.34, 3.65), II: 37.29 (10.48, 2.98, 9.36, 11.12, 3.35), III: 33.05 (9.40, 2.75, 7.70, 10.20, 3.00), IV: <abbrev xmlns:xlink="http://www.w3.org/1999/xlink" xlink:title="femur" id="ABBRID0EO1AG" xlink:type="simple">Fe</abbrev>: 11.03, <abbrev xmlns:xlink="http://www.w3.org/1999/xlink" xlink:title="patella" id="ABBRID0ES1AG" xlink:type="simple">Pa</abbrev>: 2.98, <abbrev xmlns:xlink="http://www.w3.org/1999/xlink" xlink:title="tibia" id="ABBRID0EW1AG" xlink:type="simple">Ti</abbrev>: 10.03, remaining segments missing.</p><p>Epigyne as in Fig. <xref ref-type="fig" rid="F12">12A–C</xref>; epigynal plate &gt; 2× wider than long, with straight and heavily sclerotized posterior margin; area anteriorly from plate with pair of elongate scuta (<italic>Sl</italic>) (Fig. <xref ref-type="fig" rid="F12">12C</xref>); receptacles subdivided into two parts, anterior pear-shaped membranous part (<italic>Mr</italic>) and heavily sclerotized posterior parts (<italic><abbrev xmlns:xlink="http://www.w3.org/1999/xlink" xlink:title="sclerotized part of the receptacle" id="ABBRID0ET2AG" xlink:type="simple">Rs</abbrev></italic>) (Fig. <xref ref-type="fig" rid="F12">12B</xref>); copulatory ducts well sclerotized, thin, contiguous, terminating near anterior edges of receptacles.</p><fig id="F11" position="float" orientation="portrait"><object-id xmlns:xlink="http://www.w3.org/1999/xlink" content-type="doi" xlink:type="simple">10.3897/zookeys.1218.135249.figure11</object-id><object-id xmlns:xlink="http://www.w3.org/1999/xlink" content-type="arpha" xlink:type="simple">D8F89F38-AE8D-5744-9315-0F0CF8CB0F2A</object-id><label>Figure 11.</label><caption><p>Male palp of <italic><tp:taxon-name><tp:taxon-name-part taxon-name-part-type="genus" reg="Tegenaria">Tegenaria</tp:taxon-name-part><tp:taxon-name-part taxon-name-part-type="species" reg="vankeerorum">vankeerorum</tp:taxon-name-part></tp:taxon-name></italic>. <bold>A</bold> ventral view <bold>B</bold> retrolateral view <bold>C</bold> dorsal view <bold>D</bold> prolateral view.</p></caption><graphic xmlns:xlink="http://www.w3.org/1999/xlink" xlink:href="zookeys-1218-251_article-135249__-g011.jpg" position="float" orientation="portrait" xlink:type="simple" id="oo_1180058.jpg"><uri content-type="original_file" xlink:type="simple">https://binary.pensoft.net/fig/1180058</uri></graphic></fig><fig id="F12" position="float" orientation="portrait"><object-id xmlns:xlink="http://www.w3.org/1999/xlink" content-type="doi" xlink:type="simple">10.3897/zookeys.1218.135249.figure12</object-id><object-id xmlns:xlink="http://www.w3.org/1999/xlink" content-type="arpha" xlink:type="simple">1EC17B85-8C0A-55FF-9A06-C3D0755AF789</object-id><label>Figure 12.</label><caption><p>Epigyne of <italic><tp:taxon-name><tp:taxon-name-part taxon-name-part-type="genus" reg="Tegenaria">Tegenaria</tp:taxon-name-part><tp:taxon-name-part taxon-name-part-type="species" reg="ballarini">ballarini</tp:taxon-name-part></tp:taxon-name></italic> sp. nov. <bold>A</bold> macerated, ventral view <bold>B</bold> vulva, dorsal view <bold>C</bold> intact, ventral view. Abbreviations: <italic>Mr</italic> – membranous part of the receptacle, <italic><abbrev xmlns:xlink="http://www.w3.org/1999/xlink" xlink:title="sclerotized part of the receptacle" id="ABBRID0E34AG" xlink:type="simple">Rs</abbrev></italic> – sclerotized part of the receptacle, <italic>Sl</italic> – longitudinal scutum of the epigynal plate. Scale bars: 0.2 mm, unless otherwise indicated.</p></caption><graphic xmlns:xlink="http://www.w3.org/1999/xlink" xlink:href="zookeys-1218-251_article-135249__-g012.jpg" position="float" orientation="portrait" xlink:type="simple" id="oo_1180059.jpg"><uri content-type="original_file" xlink:type="simple">https://binary.pensoft.net/fig/1180059</uri></graphic></fig><fig id="F13" position="float" orientation="portrait"><object-id xmlns:xlink="http://www.w3.org/1999/xlink" content-type="doi" xlink:type="simple">10.3897/zookeys.1218.135249.figure13</object-id><object-id xmlns:xlink="http://www.w3.org/1999/xlink" content-type="arpha" xlink:type="simple">4020E6AB-DD25-5096-88E0-2E2B91F98D11</object-id><label>Figure 13.</label><caption><p>Male palp of <italic><tp:taxon-name><tp:taxon-name-part taxon-name-part-type="genus" reg="Tegenaria">Tegenaria</tp:taxon-name-part><tp:taxon-name-part taxon-name-part-type="species" reg="averni">averni</tp:taxon-name-part></tp:taxon-name></italic>. <bold>A</bold> ventral view <bold>B</bold> dorsal view <bold>C</bold> prolateral view <bold>D</bold> retrolateral view. Scale bars: 0.2 mm.</p></caption><graphic xmlns:xlink="http://www.w3.org/1999/xlink" xlink:href="zookeys-1218-251_article-135249__-g013.jpg" position="float" orientation="portrait" xlink:type="simple" id="oo_1180060.jpg"><uri content-type="original_file" xlink:type="simple">https://binary.pensoft.net/fig/1180060</uri></graphic></fig></tp:treatment-sec><tp:treatment-sec sec-type="distribution" id="SECID0EM6AG"><title>Distribution.</title><p>Known only from the type locality in Antalya Province, southwestern Turkiye.</p></tp:treatment-sec><tp:treatment-sec sec-type="etymology" id="SECID0ER6AG"><title>Etymology.</title><p>The new species is named in honor of our colleague Francesco Ballarin (Tokyo, Japan), in recognition of his assistance to the second author during her visit to the Brignoli collection in Verona, Italy.</p></tp:treatment-sec><tp:treatment-sec><!--Section generated to contain objects referenced in tp:taxon-treatment.--><fig id="F6" position="float" orientation="portrait"><object-id xmlns:xlink="http://www.w3.org/1999/xlink" content-type="doi" xlink:type="simple">10.3897/zookeys.1218.135249.figure6</object-id><object-id xmlns:xlink="http://www.w3.org/1999/xlink" content-type="arpha" xlink:type="simple">0F735497-7906-5A5D-98DD-D25230255BE9</object-id><label>Figure 6.</label><caption><p>Habitus of <italic><tp:taxon-name><tp:taxon-name-part taxon-name-part-type="genus" reg="Tegenaria">Tegenaria</tp:taxon-name-part><tp:taxon-name-part taxon-name-part-type="species" reg="anhela">anhela</tp:taxon-name-part></tp:taxon-name></italic> (<bold>A, B</bold>) and <italic><tp:taxon-name><tp:taxon-name-part taxon-name-part-type="genus" reg="Tegenaria">Tegenaria</tp:taxon-name-part><tp:taxon-name-part taxon-name-part-type="species" reg="ballarini">ballarini</tp:taxon-name-part></tp:taxon-name></italic> sp. nov. (<bold>C, D</bold>). <bold>A, C</bold> females <bold>B, D</bold> males.</p></caption><graphic xmlns:xlink="http://www.w3.org/1999/xlink" xlink:href="zookeys-1218-251_article-135249__-g006.jpg" position="float" orientation="portrait" xlink:type="simple" id="oo_1180053.jpg"><uri content-type="original_file" xlink:type="simple">https://binary.pensoft.net/fig/1180053</uri></graphic></fig></tp:treatment-sec></tp:taxon-treatment>
