# Supplementary material for: ﻿New taxonomic and faunistic data on the funnel-weavers (Araneae, Agelenidae) of Turkiye and the Caucasus, with five new species
Source: Zookeys. 2024 Nov 21;1218:251–86. doi: 10.3897/zookeys.1218.135249 (PMC11605302; doi:10.3897/zookeys.1218.135249)
Supplement: XML Treatment for Tegenaria beyazcika [file zookeys.1218.135249-treatment9.xml]

<!DOCTYPE tp:taxon-treatment
  PUBLIC "-//TaxonX//DTD Taxonomic Treatment Publishing DTD v0 20100105//EN" "tax-treatment-NSO.dtd">
<tp:taxon-treatment xmlns:tp="http://www.plazi.org/taxpub"><tp:treatment-meta><kwd-group><label>Taxon classification</label><kwd>
              <named-content content-type="kingdom">Animalia</named-content>
            </kwd><kwd>
              <named-content content-type="order">Araneae</named-content>
            </kwd><kwd>
              <named-content content-type="family">Agelenidae</named-content>
            </kwd></kwd-group><mixed-citation publication-type="journal"><person-group><name><surname>Zamani</surname><given-names>Alireza</given-names></name><name><surname>Kaya</surname><given-names>Rahşen S.</given-names></name><name><surname>Marusik</surname><given-names>Yuri M.</given-names></name></person-group><article-title>﻿New taxonomic and faunistic data on the funnel-weavers (<tp:taxon-name><tp:taxon-name-part taxon-name-part-type="order">Araneae</tp:taxon-name-part></tp:taxon-name>, <tp:taxon-name><tp:taxon-name-part taxon-name-part-type="family">Agelenidae</tp:taxon-name-part></tp:taxon-name>) of Turkiye and the Caucasus, with five new species</article-title><source>Zookeys</source><day>21</day><month>11</month><year>2024</year><volume>1218</volume><fpage>251</fpage><lpage>286</lpage><pub-id pub-id-type="doi">10.3897/zookeys.1218.135249</pub-id></mixed-citation></tp:treatment-meta><tp:nomenclature><label>﻿</label><tp:taxon-name>
            <object-id xmlns:xlink="http://www.w3.org/1999/xlink" content-type="arpha" xlink:type="simple">6282C83F-B87B-55A5-86A8-CD282839F154</object-id>
            <tp:taxon-name-part taxon-name-part-type="genus" reg="Tegenaria">Tegenaria</tp:taxon-name-part>
            <tp:taxon-name-part taxon-name-part-type="species" reg="beyazcika">beyazcika</tp:taxon-name-part>
            <object-id xmlns:xlink="http://www.w3.org/1999/xlink" content-type="zoobank" xlink:type="simple">https://zoobank.org/2EEF98AE-7348-4DEA-AE26-AE050EFBA76A</object-id>
          </tp:taxon-name><tp:taxon-status xmlns:xlink="http://www.w3.org/1999/xlink" xlink:type="simple">sp. nov.</tp:taxon-status><xref ref-type="fig" rid="F14">Figs 14A–D</xref><xref ref-type="fig" rid="F18">, 18D</xref></tp:nomenclature><tp:treatment-sec sec-type="type material" id="SECID0EHBBG"><title>Type material.</title><p><bold><italic>Holotype</italic></bold> • ♂ (<named-content xmlns:xlink="http://www.w3.org/1999/xlink" content-type="dwc:institutional_code" xlink:title="Zoological Museum of the University of Turku, Finland" xlink:href="http://grbio.org/institution/university-turku" xlink:type="simple">ZMUT</named-content>), Turkiye: Antalya Prov.: Alanya, env. Kestel, Dim Valley, <named-content xmlns:xlink="http://www.w3.org/1999/xlink" content-type="dwc:verbatimCoordinates" xlink:type="simple"><named-content content-type="geo-json" specific-use="{&#34;type&#34;:&#34;Point&#34;,&#34;coordinates&#34;:[32.104861,36.542917]}" id="NCID0E1BBG" xlink:type="simple">36°32'34.5"N, 32°06'17.5"E</named-content></named-content>, 110 m, pine and oak forest, 2.01.2013 (Y.M. Marusik). <bold><italic>Paratypes</italic></bold>: • 4 ♂ (<named-content xmlns:xlink="http://www.w3.org/1999/xlink" content-type="dwc:institutional_code" xlink:title="Zoological Museum of the University of Turku, Finland" xlink:href="http://grbio.org/institution/university-turku" xlink:type="simple">ZMUT</named-content>), same data as for the holotype.</p></tp:treatment-sec><tp:treatment-sec sec-type="diagnosis" id="SECID0EHCBG"><title>Diagnosis.</title><p>The new species belongs to the <italic>ariadnae</italic> species-group and is most similar to <italic><tp:taxon-name><tp:taxon-name-part taxon-name-part-type="genus" reg="Tegenaria">T.</tp:taxon-name-part><tp:taxon-name-part taxon-name-part-type="species" reg="averni">averni</tp:taxon-name-part></tp:taxon-name></italic>. The male of the new species differs from that of <italic><tp:taxon-name><tp:taxon-name-part taxon-name-part-type="genus" reg="Tegenaria">T.</tp:taxon-name-part><tp:taxon-name-part taxon-name-part-type="species" reg="averni">averni</tp:taxon-name-part></tp:taxon-name></italic> by having thickened male palpal femur with four strong dorsal spines (Fig. <xref ref-type="fig" rid="F14">14B</xref>), an almost straight embolus on the prolateral half (vs roundly bent), a relatively shorter tibia with a length/width ratio of 2.5 (vs 2.9), and a conductor with subequal arms (vs a distal arm that is longer than the proximal arm; cf. Figs <xref ref-type="fig" rid="F14">14A</xref>, <xref ref-type="fig" rid="F13">13A</xref>).</p><fig id="F14" position="float" orientation="portrait"><object-id xmlns:xlink="http://www.w3.org/1999/xlink" content-type="doi" xlink:type="simple">10.3897/zookeys.1218.135249.figure14</object-id><object-id xmlns:xlink="http://www.w3.org/1999/xlink" content-type="arpha" xlink:type="simple">54014158-E8BF-5DCA-A5BB-C10C2B3C6DCD</object-id><label>Figure 14.</label><caption><p>Male palp of <italic><tp:taxon-name><tp:taxon-name-part taxon-name-part-type="genus" reg="Tegenaria">Tegenaria</tp:taxon-name-part><tp:taxon-name-part taxon-name-part-type="species" reg="beyazcika">beyazcika</tp:taxon-name-part></tp:taxon-name></italic> sp. nov. <bold>A</bold> ventral view <bold>B</bold> full palp, retrolateral view <bold>C</bold> prolateral view <bold>D</bold> retrolateral view. Abbreviations: <italic><abbrev xmlns:xlink="http://www.w3.org/1999/xlink" xlink:title="median apophysis" id="ABBRID0ENEBG" xlink:type="simple">Ma</abbrev></italic> – median apophysis, <italic>Rd</italic> – retrodorsal apophysis. Scale bars: 0.2 mm.</p></caption><graphic xmlns:xlink="http://www.w3.org/1999/xlink" xlink:href="zookeys-1218-251_article-135249__-g014.jpg" position="float" orientation="portrait" xlink:type="simple" id="oo_1180061.jpg"><uri content-type="original_file" xlink:type="simple">https://binary.pensoft.net/fig/1180061</uri></graphic></fig></tp:treatment-sec><tp:treatment-sec sec-type="description" id="SECID0E4EBG"><title>Description.</title><p><bold>Male.</bold> Habitus as in Fig. <xref ref-type="fig" rid="F18">18D</xref>. Total length 4.00. Carapace 1.95 long, 1.55 wide. Eye sizes: <abbrev xmlns:xlink="http://www.w3.org/1999/xlink" xlink:title="anterior median eye" id="ABBRID0EJFBG" xlink:type="simple">AME</abbrev>: 0.04, <abbrev xmlns:xlink="http://www.w3.org/1999/xlink" xlink:title="anterior lateral eye" id="ABBRID0ENFBG" xlink:type="simple">ALE</abbrev>: 0.07, <abbrev xmlns:xlink="http://www.w3.org/1999/xlink" xlink:title="posterior median eye" id="ABBRID0ERFBG" xlink:type="simple">PME</abbrev>: 0.06, <abbrev xmlns:xlink="http://www.w3.org/1999/xlink" xlink:title="posterior lateral eye" id="ABBRID0EVFBG" xlink:type="simple">PLE</abbrev>: 0.07. Pars cephalica, chelicerae, labium, maxillae, and <abbrev xmlns:xlink="http://www.w3.org/1999/xlink" xlink:title="femur" id="ABBRID0EZFBG" xlink:type="simple">Fe</abbrev> I and II pale brown, <abbrev xmlns:xlink="http://www.w3.org/1999/xlink" xlink:title="femur" id="ABBRID0E4FBG" xlink:type="simple">Fe</abbrev> II paler than I; pars thoracica, sternum, and remaining leg segments pale brown. Legs without annulations. <abbrev xmlns:xlink="http://www.w3.org/1999/xlink" xlink:title="femur" id="ABBRID0EBGBG" xlink:type="simple">Fe</abbrev> I, and to lesser degree <abbrev xmlns:xlink="http://www.w3.org/1999/xlink" xlink:title="femur" id="ABBRID0EFGBG" xlink:type="simple">Fe</abbrev> II, with ventral coating of long setae. Abdomen pale beige, without patterns. Spinnerets uniformly pale beige. Measurements of legs: I: 9.00 (2.36, 0.78, 2.24, 2.24, 1.38), II: 7.95 (2.16, 0.74, 1.85, 1.93, 1.27), III: 7.39 (1.93, 0.67, 1.65, 2.00, 1.14), IV: 9.78 (2.55, 0.75, 2.36, 2.74, 1.38).</p><p>Palp as in Fig. <xref ref-type="fig" rid="F14">14A–D</xref>; femur 4× longer than wide, longer than cymbium, 1.5× wider than tibia, with 4 strong spines in distal 1/2 (Fig. <xref ref-type="fig" rid="F14">14B</xref>); patella 2× longer than wide; tibia 2.25× longer than wide, with retroventral (<italic>Rv</italic>) and retrodorsal (<italic>Rd</italic>) apophyses (Fig. <xref ref-type="fig" rid="F14">14B</xref>); cymbium &gt; 2× longer than wide, tip approximately as long as cymbium wide, with two strong macrosetae (= spines) on retrolateral 1/2; bulb as long as wide; median apophysis (<italic><abbrev xmlns:xlink="http://www.w3.org/1999/xlink" xlink:title="median apophysis" id="ABBRID0EGHBG" xlink:type="simple">Ma</abbrev></italic>) long, approximately as long as width of tibia, originating at ~ 5 o’clock position (Fig. <xref ref-type="fig" rid="F14">14A</xref>); conductor fungiform, with both arms of equal length and width; embolus originating at ~ 8 o’clock position, straight in prolateral 1/2 of bulb and strongly roundly bent proximally at retrolateral side.</p><p><bold>Female.</bold> Unknown.</p></tp:treatment-sec><tp:treatment-sec sec-type="comments" id="SECID0ESHBG"><title>Comments.</title><p>Although the specimens of both <italic><tp:taxon-name><tp:taxon-name-part taxon-name-part-type="genus" reg="Tegenaria">T.</tp:taxon-name-part><tp:taxon-name-part taxon-name-part-type="species" reg="hamid">hamid</tp:taxon-name-part></tp:taxon-name></italic> and <italic><tp:taxon-name><tp:taxon-name-part taxon-name-part-type="genus" reg="Tegenaria">T.</tp:taxon-name-part><tp:taxon-name-part taxon-name-part-type="species" reg="beyazcika">beyazcika</tp:taxon-name-part></tp:taxon-name></italic> sp. nov. (known only from females and males, respectively) were collected from the same locality, we consider them to belong to different species due to noticeable differences in size and coloration. Additionally, <italic><tp:taxon-name><tp:taxon-name-part taxon-name-part-type="genus" reg="Tegenaria">T.</tp:taxon-name-part><tp:taxon-name-part taxon-name-part-type="species" reg="hamid">hamid</tp:taxon-name-part></tp:taxon-name></italic> has a different conformation of the copulatory organs compared to those of the species in the <italic>ariadnae</italic> group, thus belonging to a different species-group than <italic><tp:taxon-name><tp:taxon-name-part taxon-name-part-type="genus" reg="Tegenaria">T.</tp:taxon-name-part><tp:taxon-name-part taxon-name-part-type="species" reg="beyazcika">beyazcika</tp:taxon-name-part></tp:taxon-name></italic> sp. nov. Given the pale coloration of this species, the relatively elongated legs, and the dense ventral coating of long setae on femora I and II, it seems that the collection locality mentioned on the label is slightly off. It is more likely that the species was collected from a cave, such as the nearby Dim Cave.</p></tp:treatment-sec><tp:treatment-sec sec-type="distribution" id="SECID0EGJBG"><title>Distribution.</title><p>Known only from the type locality in Antalya Province, southwestern Turkiye.</p></tp:treatment-sec><tp:treatment-sec sec-type="etymology" id="SECID0ELJBG"><title>Etymology.</title><p>The specific epithet is derived from the Turkish word "beyaz", meaning pale, combined with the suffix -cik, meaning little. This refers to the relatively small size and pale coloration of this species.</p></tp:treatment-sec><tp:treatment-sec><!--Section generated to contain objects referenced in tp:taxon-treatment.--><fig id="F18" position="float" orientation="portrait"><object-id xmlns:xlink="http://www.w3.org/1999/xlink" content-type="doi" xlink:type="simple">10.3897/zookeys.1218.135249.figure18</object-id><object-id xmlns:xlink="http://www.w3.org/1999/xlink" content-type="arpha" xlink:type="simple">E0D23849-314D-5207-84F0-83B7E497AEDB</object-id><label>Figure 18.</label><caption><p>Habitus of <italic><tp:taxon-name><tp:taxon-name-part taxon-name-part-type="genus" reg="Tegenaria">Tegenaria</tp:taxon-name-part><tp:taxon-name-part taxon-name-part-type="species" reg="egrisiana">egrisiana</tp:taxon-name-part></tp:taxon-name></italic> sp. nov. (<bold>A, B</bold>), <italic><tp:taxon-name><tp:taxon-name-part taxon-name-part-type="genus" reg="Tegenaria">T.</tp:taxon-name-part><tp:taxon-name-part taxon-name-part-type="species" reg="dalmatica">dalmatica</tp:taxon-name-part></tp:taxon-name></italic> (<bold>C</bold>), <italic><tp:taxon-name><tp:taxon-name-part taxon-name-part-type="genus" reg="Tegenaria">T.</tp:taxon-name-part><tp:taxon-name-part taxon-name-part-type="species" reg="beyazcika">beyazcika</tp:taxon-name-part></tp:taxon-name></italic> sp. nov. (<bold>D</bold>), and <italic><tp:taxon-name><tp:taxon-name-part taxon-name-part-type="genus" reg="Tegenaria">T.</tp:taxon-name-part><tp:taxon-name-part taxon-name-part-type="species" reg="tekke">tekke</tp:taxon-name-part></tp:taxon-name></italic> (<bold>E</bold>), dorsal view. <bold>A, D</bold> males <bold>B, C, E</bold> females.</p></caption><graphic xmlns:xlink="http://www.w3.org/1999/xlink" xlink:href="zookeys-1218-251_article-135249__-g018.jpg" position="float" orientation="portrait" xlink:type="simple" id="oo_1180065.jpg"><uri content-type="original_file" xlink:type="simple">https://binary.pensoft.net/fig/1180065</uri></graphic></fig><fig id="F13" position="float" orientation="portrait"><object-id xmlns:xlink="http://www.w3.org/1999/xlink" content-type="doi" xlink:type="simple">10.3897/zookeys.1218.135249.figure13</object-id><object-id xmlns:xlink="http://www.w3.org/1999/xlink" content-type="arpha" xlink:type="simple">4020E6AB-DD25-5096-88E0-2E2B91F98D11</object-id><label>Figure 13.</label><caption><p>Male palp of <italic><tp:taxon-name><tp:taxon-name-part taxon-name-part-type="genus" reg="Tegenaria">Tegenaria</tp:taxon-name-part><tp:taxon-name-part taxon-name-part-type="species" reg="averni">averni</tp:taxon-name-part></tp:taxon-name></italic>. <bold>A</bold> ventral view <bold>B</bold> dorsal view <bold>C</bold> prolateral view <bold>D</bold> retrolateral view. Scale bars: 0.2 mm.</p></caption><graphic xmlns:xlink="http://www.w3.org/1999/xlink" xlink:href="zookeys-1218-251_article-135249__-g013.jpg" position="float" orientation="portrait" xlink:type="simple" id="oo_1180060.jpg"><uri content-type="original_file" xlink:type="simple">https://binary.pensoft.net/fig/1180060</uri></graphic></fig></tp:treatment-sec></tp:taxon-treatment>
