# Supplementary material for: ﻿New taxonomic and faunistic data on the funnel-weavers (Araneae, Agelenidae) of Turkiye and the Caucasus, with five new species
Source: Zookeys. 2024 Nov 21;1218:251–86. doi: 10.3897/zookeys.1218.135249 (PMC11605302; doi:10.3897/zookeys.1218.135249)
Supplement: XML Treatment for Tegenaria chumachenkoi [file zookeys.1218.135249-treatment10.xml]

<!DOCTYPE tp:taxon-treatment
  PUBLIC "-//TaxonX//DTD Taxonomic Treatment Publishing DTD v0 20100105//EN" "tax-treatment-NSO.dtd">
<tp:taxon-treatment xmlns:tp="http://www.plazi.org/taxpub"><tp:treatment-meta><kwd-group><label>Taxon classification</label><kwd>
              <named-content content-type="kingdom">Animalia</named-content>
            </kwd><kwd>
              <named-content content-type="order">Araneae</named-content>
            </kwd><kwd>
              <named-content content-type="family">Agelenidae</named-content>
            </kwd></kwd-group><mixed-citation publication-type="journal"><person-group><name><surname>Zamani</surname><given-names>Alireza</given-names></name><name><surname>Kaya</surname><given-names>Rahşen S.</given-names></name><name><surname>Marusik</surname><given-names>Yuri M.</given-names></name></person-group><article-title>﻿New taxonomic and faunistic data on the funnel-weavers (<tp:taxon-name><tp:taxon-name-part taxon-name-part-type="order">Araneae</tp:taxon-name-part></tp:taxon-name>, <tp:taxon-name><tp:taxon-name-part taxon-name-part-type="family">Agelenidae</tp:taxon-name-part></tp:taxon-name>) of Turkiye and the Caucasus, with five new species</article-title><source>Zookeys</source><day>21</day><month>11</month><year>2024</year><volume>1218</volume><fpage>251</fpage><lpage>286</lpage><pub-id pub-id-type="doi">10.3897/zookeys.1218.135249</pub-id></mixed-citation></tp:treatment-meta><tp:nomenclature><label>﻿</label><tp:taxon-name>
            <object-id xmlns:xlink="http://www.w3.org/1999/xlink" content-type="arpha" xlink:type="simple">2E522131-4D46-596A-A844-82DD8581EA45</object-id>
            <tp:taxon-name-part taxon-name-part-type="genus" reg="Tegenaria">Tegenaria</tp:taxon-name-part>
            <tp:taxon-name-part taxon-name-part-type="species" reg="chumachenkoi">chumachenkoi</tp:taxon-name-part>
          </tp:taxon-name><tp:taxon-authority>Kovblyuk &amp; Ponomarev, 2008</tp:taxon-authority><xref ref-type="fig" rid="F15">Fig. 15A–D</xref><tp:nomenclature-citation-list><tp:nomenclature-citation><tp:taxon-name>
                <tp:taxon-name-part taxon-name-part-type="genus" reg="Tegenaria">Tegenaria</tp:taxon-name-part>
                <tp:taxon-name-part taxon-name-part-type="species" reg="chumachenkoi">chumachenkoi</tp:taxon-name-part>
              </tp:taxon-name><comment>Kovblyuk &amp; Ponomarev, 2008: 147, figs 18–21 (♀).</comment></tp:nomenclature-citation><tp:nomenclature-citation><tp:taxon-name>
                <tp:taxon-name-part taxon-name-part-type="genus" reg="Tegenaria">Tegenaria</tp:taxon-name-part>
                <tp:taxon-name-part taxon-name-part-type="species" reg="chumachenkoi">chumachenkoi</tp:taxon-name-part>
              </tp:taxon-name><comment>: <xref ref-type="bibr" rid="B23">Ponomarev and Shmatko 2022</xref>: 212, figs 5–10 (♂♀). – <xref ref-type="bibr" rid="B25">Seropian et al. 2023</xref>: 147, suppl.: 5 fig. (♂).</comment></tp:nomenclature-citation></tp:nomenclature-citation-list></tp:nomenclature><tp:treatment-sec sec-type="material" id="SECID0E2LBG"><title>Material.</title><p>Turkiye: Artvin Prov.: • 1 ♂ (<named-content xmlns:xlink="http://www.w3.org/1999/xlink" content-type="dwc:institutional_code" xlink:title="Zoological Museum of the University of Turku, Finland" xlink:href="http://grbio.org/institution/university-turku" xlink:type="simple">ZMUT</named-content>), Şavşat Dist., env. of Meydancık Town, Erikli Vill., <named-content xmlns:xlink="http://www.w3.org/1999/xlink" content-type="dwc:verbatimCoordinates" xlink:type="simple"><named-content content-type="geo-json" specific-use="{&#34;type&#34;:&#34;Point&#34;,&#34;coordinates&#34;:[42.223278,41.453639]}" id="NCID0EJMBG" xlink:type="simple">41°27'13.1"N, 42°13'23.8"E</named-content></named-content>, 1141 m, 12.06.2009 (Y.M. Marusik).</p></tp:treatment-sec><tp:treatment-sec sec-type="distribution" id="SECID0EOMBG"><title>Distribution.</title><p>Previously known from Azerbaijan, Georgia, and northern Caucasus (<xref ref-type="bibr" rid="B23">Ponomarev and Shmatko 2022</xref>). A new record for Turkiye.</p><fig id="F15" position="float" orientation="portrait"><object-id xmlns:xlink="http://www.w3.org/1999/xlink" content-type="doi" xlink:type="simple">10.3897/zookeys.1218.135249.figure15</object-id><object-id xmlns:xlink="http://www.w3.org/1999/xlink" content-type="arpha" xlink:type="simple">BCE6F9C7-B0AE-57DF-85BA-1FFED84980ED</object-id><label>Figure 15.</label><caption><p>Male palp of <italic><tp:taxon-name><tp:taxon-name-part taxon-name-part-type="genus" reg="Tegenaria">Tegenaria</tp:taxon-name-part><tp:taxon-name-part taxon-name-part-type="species" reg="chumachenkoi">chumachenkoi</tp:taxon-name-part></tp:taxon-name></italic>. <bold>A</bold> ventral view <bold>B</bold> retrolateral view <bold>C</bold> dorsal view <bold>D</bold> prolateral view. Abbreviation: <italic><abbrev xmlns:xlink="http://www.w3.org/1999/xlink" xlink:title="median apophysis" id="ABBRID0EUNBG" xlink:type="simple">Ma</abbrev></italic> – median apophysis. Scale bars: 0.2 mm.</p></caption><graphic xmlns:xlink="http://www.w3.org/1999/xlink" xlink:href="zookeys-1218-251_article-135249__-g015.jpg" position="float" orientation="portrait" xlink:type="simple" id="oo_1180062.jpg"><uri content-type="original_file" xlink:type="simple">https://binary.pensoft.net/fig/1180062</uri></graphic></fig></tp:treatment-sec><ref-list><ref id="B23"><mixed-citation xmlns:xlink="http://www.w3.org/1999/xlink" xlink:type="simple"><person-group><name name-style="western"><surname>Ponomarev</surname><given-names>AV</given-names></name><name name-style="western"><surname>Shmatko</surname><given-names>VY</given-names></name></person-group> (<year>2022</year>) <article-title>A review of the spider genus <italic><tp:taxon-name><tp:taxon-name-part taxon-name-part-type="genus">Tegenaria</tp:taxon-name-part></tp:taxon-name></italic> Latreille, 1804 (<tp:taxon-name><tp:taxon-name-part taxon-name-part-type="order">Aranei</tp:taxon-name-part></tp:taxon-name>: <tp:taxon-name><tp:taxon-name-part taxon-name-part-type="family">Agelenidae</tp:taxon-name-part></tp:taxon-name>) of the Russian Caucasus and Ciscaucasia. I. Species close to <italic><tp:taxon-name><tp:taxon-name-part taxon-name-part-type="genus">Tegenaria</tp:taxon-name-part><tp:taxon-name-part taxon-name-part-type="species">abchasica</tp:taxon-name-part></tp:taxon-name></italic> Charitonov, 1941.</article-title><source>Caucasian Entomological Bulletin</source><volume>18</volume>(<issue>2</issue>): <fpage>211</fpage>–<lpage>221</lpage>. <ext-link xlink:href="10.23885/181433262022182-211221" ext-link-type="doi" xlink:type="simple">https://doi.org/10.23885/181433262022182-211221</ext-link></mixed-citation></ref><ref id="B25"><mixed-citation xmlns:xlink="http://www.w3.org/1999/xlink" xlink:type="simple"><person-group><name name-style="western"><surname>Seropian</surname><given-names>A</given-names></name><name name-style="western"><surname>Otto</surname><given-names>S</given-names></name><name name-style="western"><surname>Bulbulashvili</surname><given-names>N</given-names></name></person-group> (<year>2023</year>) <article-title>Picking pearls from the Silk Road: insights into the spider (<tp:taxon-name><tp:taxon-name-part taxon-name-part-type="phylum">Arthropoda</tp:taxon-name-part></tp:taxon-name>, <tp:taxon-name><tp:taxon-name-part taxon-name-part-type="order">Araneae</tp:taxon-name-part></tp:taxon-name>) diversity in Georgia from the CaBOL project. Part I.</article-title><source>Caucasiana</source><volume>2</volume>: <fpage>143</fpage>–<lpage>159</lpage>. [&amp; Suppl.] <ext-link xlink:href="10.3897/caucasiana.2.e107049" ext-link-type="doi" xlink:type="simple">https://doi.org/10.3897/caucasiana.2.e107049</ext-link></mixed-citation></ref></ref-list></tp:taxon-treatment>
