# Supplementary material for: ﻿New taxonomic and faunistic data on the funnel-weavers (Araneae, Agelenidae) of Turkiye and the Caucasus, with five new species
Source: Zookeys. 2024 Nov 21;1218:251–86. doi: 10.3897/zookeys.1218.135249 (PMC11605302; doi:10.3897/zookeys.1218.135249)
Supplement: XML Treatment for Tegenaria egrisiana [file zookeys.1218.135249-treatment12.xml]

<!DOCTYPE tp:taxon-treatment
  PUBLIC "-//TaxonX//DTD Taxonomic Treatment Publishing DTD v0 20100105//EN" "tax-treatment-NSO.dtd">
<tp:taxon-treatment xmlns:tp="http://www.plazi.org/taxpub"><tp:treatment-meta><kwd-group><label>Taxon classification</label><kwd>
              <named-content content-type="kingdom">Animalia</named-content>
            </kwd><kwd>
              <named-content content-type="order">Araneae</named-content>
            </kwd><kwd>
              <named-content content-type="family">Agelenidae</named-content>
            </kwd></kwd-group><mixed-citation publication-type="journal"><person-group><name><surname>Zamani</surname><given-names>Alireza</given-names></name><name><surname>Kaya</surname><given-names>Rahşen S.</given-names></name><name><surname>Marusik</surname><given-names>Yuri M.</given-names></name></person-group><article-title>﻿New taxonomic and faunistic data on the funnel-weavers (<tp:taxon-name><tp:taxon-name-part taxon-name-part-type="order">Araneae</tp:taxon-name-part></tp:taxon-name>, <tp:taxon-name><tp:taxon-name-part taxon-name-part-type="family">Agelenidae</tp:taxon-name-part></tp:taxon-name>) of Turkiye and the Caucasus, with five new species</article-title><source>Zookeys</source><day>21</day><month>11</month><year>2024</year><volume>1218</volume><fpage>251</fpage><lpage>286</lpage><pub-id pub-id-type="doi">10.3897/zookeys.1218.135249</pub-id></mixed-citation></tp:treatment-meta><tp:nomenclature><label>﻿</label><tp:taxon-name>
            <object-id xmlns:xlink="http://www.w3.org/1999/xlink" content-type="arpha" xlink:type="simple">9008C635-326A-558A-A461-B8C347C30196</object-id>
            <tp:taxon-name-part taxon-name-part-type="genus" reg="Tegenaria">Tegenaria</tp:taxon-name-part>
            <tp:taxon-name-part taxon-name-part-type="species" reg="egrisiana">egrisiana</tp:taxon-name-part>
            <object-id xmlns:xlink="http://www.w3.org/1999/xlink" content-type="zoobank" xlink:type="simple">https://zoobank.org/45CD9A9F-8B0B-47DD-B0A7-145458C6B6BE</object-id>
          </tp:taxon-name><tp:taxon-status xmlns:xlink="http://www.w3.org/1999/xlink" xlink:type="simple">sp. nov.</tp:taxon-status><xref ref-type="fig" rid="F16">Figs 16D–F</xref><xref ref-type="fig" rid="F17">, 17A–D</xref><xref ref-type="fig" rid="F18">, 18A, B</xref><xref ref-type="fig" rid="F20">, 20C</xref></tp:nomenclature><tp:treatment-sec sec-type="type material" id="SECID0E3VBG"><title>Type material.</title><p><bold><italic>Holotype</italic></bold> • ♂ (<named-content xmlns:xlink="http://www.w3.org/1999/xlink" content-type="dwc:institutional_code" xlink:title="Zoological Museum of the Moscow State University, Russia" xlink:href="http://grbio.org/institution/zoological-museum-moscow-lomonosov-state-university" xlink:type="simple">ZMMU</named-content>), Georgia: Imereti Prov.: cave between Gumbrini and Khamali, <named-content xmlns:xlink="http://www.w3.org/1999/xlink" content-type="dwc:verbatimCoordinates" xlink:type="simple"><named-content content-type="geo-json" specific-use="{&#34;type&#34;:&#34;Point&#34;,&#34;coordinates&#34;:[42.635944,42.315667]}" id="NCID0EPWBG" xlink:type="simple">42°18'56.4"N, 42°38'09.4"E</named-content></named-content>, 161 m, 19.07.2012 (Y.M. Marusik). <bold><italic>Paratypes</italic></bold>: • 1 ♂ 1 ♀ (<named-content xmlns:xlink="http://www.w3.org/1999/xlink" content-type="dwc:institutional_code" xlink:title="Zoological Museum of the University of Turku, Finland" xlink:href="http://grbio.org/institution/university-turku" xlink:type="simple">ZMUT</named-content>), 2 ♀ (<named-content xmlns:xlink="http://www.w3.org/1999/xlink" content-type="dwc:institutional_code" xlink:title="Zoological Museum of the Moscow State University, Russia" xlink:href="http://grbio.org/institution/zoological-museum-moscow-lomonosov-state-university" xlink:type="simple">ZMMU</named-content>), same data as for the holotype.</p></tp:treatment-sec><tp:treatment-sec sec-type="diagnosis" id="SECID0EBXBG"><title>Diagnosis.</title><p><italic><tp:taxon-name><tp:taxon-name-part taxon-name-part-type="genus" reg="Tegenaria">Tegenaria</tp:taxon-name-part><tp:taxon-name-part taxon-name-part-type="species" reg="egrisiana">egrisiana</tp:taxon-name-part></tp:taxon-name></italic> sp. nov. is very similar to <italic><tp:taxon-name><tp:taxon-name-part taxon-name-part-type="genus" reg="Tegenaria">T.</tp:taxon-name-part><tp:taxon-name-part taxon-name-part-type="species" reg="pallens">pallens</tp:taxon-name-part></tp:taxon-name></italic> Zamani &amp; Marusik, 2023 from Iran in the overall shape of the copulatory organs. However, the male differs from <italic><tp:taxon-name><tp:taxon-name-part taxon-name-part-type="genus" reg="Tegenaria">T.</tp:taxon-name-part><tp:taxon-name-part taxon-name-part-type="species" reg="pallens">pallens</tp:taxon-name-part></tp:taxon-name></italic> in the shorter tip of the cymbium, ~ 0.7 the length of the palpal tibia (Fig. <xref ref-type="fig" rid="F17">17A–D</xref>, <xref ref-type="fig" rid="F20">20C</xref>; vs as long as the palpal tibia), the blunt tip of the conductor (vs pointed and curved; <xref ref-type="bibr" rid="B29">Zamani et al. 2023</xref>: fig. 2A), the embolus base positioned at the 9:00 o’clock position (vs 8:30 o’clock), the tip of the embolus terminating at ~ 2:00 o’clock position (Fig. <xref ref-type="fig" rid="F17">17A</xref>; vs 1:00 o’clock), and the median apophysis (<italic><abbrev xmlns:xlink="http://www.w3.org/1999/xlink" xlink:title="median apophysis" id="ABBRID0EZYBG" xlink:type="simple">Ma</abbrev></italic>) with a different shape. The female of the new species differs from that of <italic><tp:taxon-name><tp:taxon-name-part taxon-name-part-type="genus" reg="Tegenaria">T.</tp:taxon-name-part><tp:taxon-name-part taxon-name-part-type="species" reg="pallens">pallens</tp:taxon-name-part></tp:taxon-name></italic> in the epigynal plate nearly twice as wide as it is long (vs &gt; 3× wider than long; cf. Fig. <xref ref-type="fig" rid="F16">16D</xref> and <xref ref-type="bibr" rid="B29">Zamani et al. 2023</xref>: fig. 3C), in having a distinct median plate (vs absent), and a small rectangular fovea (vs oval; cf. Fig. <xref ref-type="fig" rid="F16">16D, E</xref> and <xref ref-type="bibr" rid="B29">Zamani et al. 2023</xref>: fig. 3A, B).</p><fig id="F17" position="float" orientation="portrait"><object-id xmlns:xlink="http://www.w3.org/1999/xlink" content-type="doi" xlink:type="simple">10.3897/zookeys.1218.135249.figure17</object-id><object-id xmlns:xlink="http://www.w3.org/1999/xlink" content-type="arpha" xlink:type="simple">54507924-4F22-530A-B8DA-AE7861A6C21F</object-id><label>Figure 17.</label><caption><p>Male palp of <italic><tp:taxon-name><tp:taxon-name-part taxon-name-part-type="genus" reg="Tegenaria">Tegenaria</tp:taxon-name-part><tp:taxon-name-part taxon-name-part-type="species" reg="egrisiana">egrisiana</tp:taxon-name-part></tp:taxon-name></italic> sp. nov. <bold>A</bold> ventral view <bold>B</bold> prolateral view <bold>C</bold> dorsal view <bold>D</bold> retrolateral view. Abbreviations: <italic><abbrev xmlns:xlink="http://www.w3.org/1999/xlink" xlink:title="median apophysis" id="ABBRID0EU1BG" xlink:type="simple">Ma</abbrev></italic> – median apophysis, <italic><abbrev xmlns:xlink="http://www.w3.org/1999/xlink" xlink:title="retrolateral tibial apophysis" id="ABBRID0EZ1BG" xlink:type="simple">Rl</abbrev></italic> – retrolateral apophysis, <italic>Rv</italic> – retroventral apophysis. Scale bars: 0.2 mm.</p></caption><graphic xmlns:xlink="http://www.w3.org/1999/xlink" xlink:href="zookeys-1218-251_article-135249__-g017.jpg" position="float" orientation="portrait" xlink:type="simple" id="oo_1180064.jpg"><uri content-type="original_file" xlink:type="simple">https://binary.pensoft.net/fig/1180064</uri></graphic></fig><fig id="F18" position="float" orientation="portrait"><object-id xmlns:xlink="http://www.w3.org/1999/xlink" content-type="doi" xlink:type="simple">10.3897/zookeys.1218.135249.figure18</object-id><object-id xmlns:xlink="http://www.w3.org/1999/xlink" content-type="arpha" xlink:type="simple">E0D23849-314D-5207-84F0-83B7E497AEDB</object-id><label>Figure 18.</label><caption><p>Habitus of <italic><tp:taxon-name><tp:taxon-name-part taxon-name-part-type="genus" reg="Tegenaria">Tegenaria</tp:taxon-name-part><tp:taxon-name-part taxon-name-part-type="species" reg="egrisiana">egrisiana</tp:taxon-name-part></tp:taxon-name></italic> sp. nov. (<bold>A, B</bold>), <italic><tp:taxon-name><tp:taxon-name-part taxon-name-part-type="genus" reg="Tegenaria">T.</tp:taxon-name-part><tp:taxon-name-part taxon-name-part-type="species" reg="dalmatica">dalmatica</tp:taxon-name-part></tp:taxon-name></italic> (<bold>C</bold>), <italic><tp:taxon-name><tp:taxon-name-part taxon-name-part-type="genus" reg="Tegenaria">T.</tp:taxon-name-part><tp:taxon-name-part taxon-name-part-type="species" reg="beyazcika">beyazcika</tp:taxon-name-part></tp:taxon-name></italic> sp. nov. (<bold>D</bold>), and <italic><tp:taxon-name><tp:taxon-name-part taxon-name-part-type="genus" reg="Tegenaria">T.</tp:taxon-name-part><tp:taxon-name-part taxon-name-part-type="species" reg="tekke">tekke</tp:taxon-name-part></tp:taxon-name></italic> (<bold>E</bold>), dorsal view. <bold>A, D</bold> males <bold>B, C, E</bold> females.</p></caption><graphic xmlns:xlink="http://www.w3.org/1999/xlink" xlink:href="zookeys-1218-251_article-135249__-g018.jpg" position="float" orientation="portrait" xlink:type="simple" id="oo_1180065.jpg"><uri content-type="original_file" xlink:type="simple">https://binary.pensoft.net/fig/1180065</uri></graphic></fig><fig id="F23" position="float" orientation="portrait"><object-id xmlns:xlink="http://www.w3.org/1999/xlink" content-type="doi" xlink:type="simple">10.3897/zookeys.1218.135249.figure23</object-id><object-id xmlns:xlink="http://www.w3.org/1999/xlink" content-type="arpha" xlink:type="simple">0CAF3BDC-A49F-5A15-A5E7-D6745D27F035</object-id><label>Figure 23.</label><caption><p>Male palp of <italic><tp:taxon-name><tp:taxon-name-part taxon-name-part-type="genus" reg="Tegenaria">Tegenaria</tp:taxon-name-part><tp:taxon-name-part taxon-name-part-type="species" reg="hoeferi">hoeferi</tp:taxon-name-part></tp:taxon-name></italic> sp. nov. <bold>A</bold> ventral view <bold>B</bold> retrolateral view <bold>C</bold> dorsal view <bold>D</bold> prolateral view. Abbreviations: <italic><abbrev xmlns:xlink="http://www.w3.org/1999/xlink" xlink:title="basal process of the cymbium" id="ABBRID0EK5BG" xlink:type="simple">Cp</abbrev></italic> – basal process of the cymbium, <italic>Rd</italic> – retrodorsal apophysis, <italic><abbrev xmlns:xlink="http://www.w3.org/1999/xlink" xlink:title="retrolateral tibial apophysis" id="ABBRID0EW5BG" xlink:type="simple">Rl</abbrev></italic> – retrolateral apophysis, <italic>Rv</italic> – retroventral apophysis. Scale bars: 0.2 mm.</p></caption><graphic xmlns:xlink="http://www.w3.org/1999/xlink" xlink:href="zookeys-1218-251_article-135249__-g019.jpg" position="float" orientation="portrait" xlink:type="simple" id="oo_1180066.jpg"><uri content-type="original_file" xlink:type="simple">https://binary.pensoft.net/fig/1180066</uri></graphic></fig><fig id="F24" position="float" orientation="portrait"><object-id xmlns:xlink="http://www.w3.org/1999/xlink" content-type="doi" xlink:type="simple">10.3897/zookeys.1218.135249.figure24</object-id><object-id xmlns:xlink="http://www.w3.org/1999/xlink" content-type="arpha" xlink:type="simple">AA0AC9C1-7C7E-57E6-93F6-F87812A703C9</object-id><label>Figure 24.</label><caption><p><italic><tp:taxon-name><tp:taxon-name-part taxon-name-part-type="genus" reg="Tegenaria">Tegenaria</tp:taxon-name-part><tp:taxon-name-part taxon-name-part-type="species" reg="hoeferi">hoeferi</tp:taxon-name-part></tp:taxon-name></italic> sp. nov. <bold>A, B</bold> habitus, dorsal view <bold>C</bold> full palp, retrolateral view. <bold>A</bold> female <bold>B, C</bold> male.</p></caption><graphic xmlns:xlink="http://www.w3.org/1999/xlink" xlink:href="zookeys-1218-251_article-135249__-g020.jpg" position="float" orientation="portrait" xlink:type="simple" id="oo_1180067.jpg"><uri content-type="original_file" xlink:type="simple">https://binary.pensoft.net/fig/1180067</uri></graphic></fig></tp:treatment-sec><tp:treatment-sec sec-type="description" id="SECID0EHAAI"><title>Description.</title><p><bold>Male.</bold> Habitus as in Fig. <xref ref-type="fig" rid="F18">18A</xref>. Total length 7.10. Carapace 3.23 long, 2.37 wide. Eye sizes: <abbrev xmlns:xlink="http://www.w3.org/1999/xlink" xlink:title="anterior median eye" id="ABBRID0ETAAI" xlink:type="simple">AME</abbrev>: 0.12, <abbrev xmlns:xlink="http://www.w3.org/1999/xlink" xlink:title="anterior lateral eye" id="ABBRID0EXAAI" xlink:type="simple">ALE</abbrev>: 0.17, <abbrev xmlns:xlink="http://www.w3.org/1999/xlink" xlink:title="posterior median eye" id="ABBRID0E2AAI" xlink:type="simple">PME</abbrev>: 0.14, <abbrev xmlns:xlink="http://www.w3.org/1999/xlink" xlink:title="posterior lateral eye" id="ABBRID0E6AAI" xlink:type="simple">PLE</abbrev>: 0.18. Carapace, labium, and maxillae pale brown; carapace with darker submedian bands; chelicerae reddish brown; sternum greyish brown, with yellow median band and six spots. Legs pale brown, with very faint annulations; <abbrev xmlns:xlink="http://www.w3.org/1999/xlink" xlink:title="femur" id="ABBRID0EDBAI" xlink:type="simple">Fe</abbrev> with long ventral setae at basal 1/2. Abdomen pale beige, with greyish dots, patches, and stripes. Spinnerets uniformly pale beige. Measurements of legs: I: 22.92 (6.12, 1.44, 6.26, 6.50, 2.60), II: 19.02 (5.05, 1.28, 4.96, 5.50, 2.23), III: 16.90 (4.63, 1.15, 4.15, 5.15, 1.82), IV: 20.79 (5.50, 1.28, 5.24, 6.65, 2.12).</p><p>Palp as in Fig. <xref ref-type="fig" rid="F17">17A–D</xref>; femur longer than patella+tibia; femur ~ 2.2× longer than tibia (Fig. <xref ref-type="fig" rid="F20">20C</xref>); patella 2× longer than wide; cymbium ~ 1.8× longer than tibia; tibia ~ 2× longer than wide, with two apophyses: large and membranous retroventral apophysis (<italic>Rv</italic>) and conical retrolateral apophysis (<italic><abbrev xmlns:xlink="http://www.w3.org/1999/xlink" xlink:title="retrolateral tibial apophysis" id="ABBRID0EZBAI" xlink:type="simple">Rl</abbrev></italic>) with a notched blunt tip (Figs <xref ref-type="fig" rid="F17">17D</xref>, <xref ref-type="fig" rid="F20">20C</xref>); retrolateral apophysis shorter than ventrolateral one; cymbium 2× longer than wide; bulb longer than wide; median apophysis (<italic><abbrev xmlns:xlink="http://www.w3.org/1999/xlink" xlink:title="median apophysis" id="ABBRID0EGCAI" xlink:type="simple">Ma</abbrev></italic>) large and wide, originating at ~ 4 o’clock position; conductor as long as wide, with a spatula-like tip; embolus filiform, roundly bent, originating at ~ 9:00 o’clock position (Fig. <xref ref-type="fig" rid="F17">17A</xref>).</p><p><bold>Female.</bold> Habitus as in Fig. <xref ref-type="fig" rid="F18">18B</xref>. Total length 8.68. Carapace 4.25 long, 2.95 wide. Eye sizes: <abbrev xmlns:xlink="http://www.w3.org/1999/xlink" xlink:title="anterior median eye" id="ABBRID0EWCAI" xlink:type="simple">AME</abbrev>: 0.12, <abbrev xmlns:xlink="http://www.w3.org/1999/xlink" xlink:title="anterior lateral eye" id="ABBRID0E1CAI" xlink:type="simple">ALE</abbrev>: 0.20, <abbrev xmlns:xlink="http://www.w3.org/1999/xlink" xlink:title="posterior median eye" id="ABBRID0E5CAI" xlink:type="simple">PME</abbrev>: 0.18, <abbrev xmlns:xlink="http://www.w3.org/1999/xlink" xlink:title="posterior lateral eye" id="ABBRID0ECDAI" xlink:type="simple">PLE</abbrev>: 0.20. Coloration as in male. Measurements of legs: I: 22.80 (6.13, 1.65, 6.00, 6.30, 2.72), II: 19.81 (5.53, 1.57, 4.96, 5.47, 2.28), III: 18.03 (5.07, 1.44, 4.32, 5.22, 1.98), IV: 22.57 (6.18, 1.47, 5.63, 7.00, 2.29).</p><p>Epigyne as in Fig. <xref ref-type="fig" rid="F16">16D–F</xref>; epigynal plate ~ 2× wider than long with two sclerotized and barely visible teeth; fovea small and almost rectangular; copulatory openings (<italic><abbrev xmlns:xlink="http://www.w3.org/1999/xlink" xlink:title="copulatory opening" id="ABBRID0ENDAI" xlink:type="simple">Co</abbrev></italic>) located on anterior edges of holes (Fig. <xref ref-type="fig" rid="F16">16D, E</xref>); copulatory ducts (<italic><abbrev xmlns:xlink="http://www.w3.org/1999/xlink" xlink:title="copulatory duct" id="ABBRID0EWDAI" xlink:type="simple">Cd</abbrev></italic>) with a membranous anterior part and a widened slightly sclerotized posterior part; receptacles tubular and twisted along their axis (Fig. <xref ref-type="fig" rid="F16">16F</xref>).</p></tp:treatment-sec><tp:treatment-sec sec-type="distribution" id="SECID0E5DAI"><title>Distribution.</title><p>Known only from the type locality in Imereti Province, central-western Georgia.</p></tp:treatment-sec><tp:treatment-sec sec-type="etymology" id="SECID0EDEAI"><title>Etymology.</title><p>The specific epithet refers to the historical Georgian polity of Egrisi, which was centered in present-day western Georgia.</p></tp:treatment-sec><tp:treatment-sec><!--Section generated to contain objects referenced in tp:taxon-treatment.--><fig id="F16" position="float" orientation="portrait"><object-id xmlns:xlink="http://www.w3.org/1999/xlink" content-type="doi" xlink:type="simple">10.3897/zookeys.1218.135249.figure16</object-id><object-id xmlns:xlink="http://www.w3.org/1999/xlink" content-type="arpha" xlink:type="simple">11739C7D-9382-540E-A631-82677BCB337E</object-id><label>Figure 16.</label><caption><p>Epigyne of <italic><tp:taxon-name><tp:taxon-name-part taxon-name-part-type="genus" reg="Tegenaria">Tegenaria</tp:taxon-name-part><tp:taxon-name-part taxon-name-part-type="species" reg="dalmatica">dalmatica</tp:taxon-name-part></tp:taxon-name></italic> (<bold>A–C</bold>) and <italic><tp:taxon-name><tp:taxon-name-part taxon-name-part-type="genus" reg="Tegenaria">T.</tp:taxon-name-part><tp:taxon-name-part taxon-name-part-type="species" reg="egrisiana">egrisiana</tp:taxon-name-part></tp:taxon-name></italic> sp. nov. (<bold>D–F</bold>). <bold>A, E</bold> macerated, ventral view <bold>B, F</bold> vulva, dorsal view <bold>C, D</bold> intact, ventral view. Abbreviations: <italic><abbrev xmlns:xlink="http://www.w3.org/1999/xlink" xlink:title="copulatory duct" id="ABBRID0E4SBG" xlink:type="simple">Cd</abbrev></italic> – copulatory duct, <italic><abbrev xmlns:xlink="http://www.w3.org/1999/xlink" xlink:title="copulatory opening" id="ABBRID0ECTBG" xlink:type="simple">Co</abbrev></italic> – copulatory opening. Scale bars: 0.2 mm.</p></caption><graphic xmlns:xlink="http://www.w3.org/1999/xlink" xlink:href="zookeys-1218-251_article-135249__-g016.jpg" position="float" orientation="portrait" xlink:type="simple" id="oo_1180063.jpg"><uri content-type="original_file" xlink:type="simple">https://binary.pensoft.net/fig/1180063</uri></graphic></fig><fig id="F20" position="float" orientation="portrait"><object-id xmlns:xlink="http://www.w3.org/1999/xlink" content-type="doi" xlink:type="simple">10.3897/zookeys.1218.135249.figure20</object-id><object-id xmlns:xlink="http://www.w3.org/1999/xlink" content-type="arpha" xlink:type="simple">B6A804C0-4EB8-53B5-9494-F4DB82C4BA80</object-id><label>Figure 20.</label><caption><p>Full male palp of <italic><tp:taxon-name><tp:taxon-name-part taxon-name-part-type="genus" reg="Tegenaria">Tegenaria</tp:taxon-name-part><tp:taxon-name-part taxon-name-part-type="species" reg="longimana">longimana</tp:taxon-name-part></tp:taxon-name></italic> (<bold>A</bold>), <italic><tp:taxon-name><tp:taxon-name-part taxon-name-part-type="genus" reg="Tegenaria">T.</tp:taxon-name-part><tp:taxon-name-part taxon-name-part-type="species" reg="anhela">anhela</tp:taxon-name-part></tp:taxon-name></italic> (<bold>B</bold>), and <italic><tp:taxon-name><tp:taxon-name-part taxon-name-part-type="genus" reg="Tegenaria">T.</tp:taxon-name-part><tp:taxon-name-part taxon-name-part-type="species" reg="egrisiana">egrisiana</tp:taxon-name-part></tp:taxon-name></italic> sp. nov. (<bold>C</bold>). <bold>A</bold> prolateral view <bold>B, C</bold> retrolateral view.</p></caption><graphic xmlns:xlink="http://www.w3.org/1999/xlink" xlink:href="zookeys-1218-251_article-135249__-g023.jpg" position="float" orientation="portrait" xlink:type="simple" id="oo_1180070.jpg"><uri content-type="original_file" xlink:type="simple">https://binary.pensoft.net/fig/1180070</uri></graphic></fig></tp:treatment-sec><ref-list><ref id="B29"><mixed-citation xmlns:xlink="http://www.w3.org/1999/xlink" xlink:type="simple"><person-group><name name-style="western"><surname>Zamani</surname><given-names>A</given-names></name><name name-style="western"><surname>Darvishnia</surname><given-names>H</given-names></name><name name-style="western"><surname>Marusik</surname><given-names>YM</given-names></name></person-group> (<year>2023</year>) <article-title>New data on cave spiders (<tp:taxon-name><tp:taxon-name-part taxon-name-part-type="class">Arachnida</tp:taxon-name-part></tp:taxon-name>: <tp:taxon-name><tp:taxon-name-part taxon-name-part-type="order">Araneae</tp:taxon-name-part></tp:taxon-name>) of Iran, with new species and records.</article-title><source>Zootaxa</source><volume>5361</volume>(<issue>3</issue>): <fpage>345</fpage>–<lpage>366</lpage>. <ext-link xlink:href="10.11646/zootaxa.5361.3.3" ext-link-type="doi" xlink:type="simple">https://doi.org/10.11646/zootaxa.5361.3.3</ext-link></mixed-citation></ref></ref-list></tp:taxon-treatment>
