# Supplementary material for: ﻿New taxonomic and faunistic data on the funnel-weavers (Araneae, Agelenidae) of Turkiye and the Caucasus, with five new species
Source: Zookeys. 2024 Nov 21;1218:251–86. doi: 10.3897/zookeys.1218.135249 (PMC11605302; doi:10.3897/zookeys.1218.135249)
Supplement: XML Treatment for Tegenaria hamid [file zookeys.1218.135249-treatment13.xml]

<!DOCTYPE tp:taxon-treatment
  PUBLIC "-//TaxonX//DTD Taxonomic Treatment Publishing DTD v0 20100105//EN" "tax-treatment-NSO.dtd">
<tp:taxon-treatment xmlns:tp="http://www.plazi.org/taxpub"><tp:treatment-meta><kwd-group><label>Taxon classification</label><kwd>
              <named-content content-type="kingdom">Animalia</named-content>
            </kwd><kwd>
              <named-content content-type="order">Araneae</named-content>
            </kwd><kwd>
              <named-content content-type="family">Agelenidae</named-content>
            </kwd></kwd-group><mixed-citation publication-type="journal"><person-group><name><surname>Zamani</surname><given-names>Alireza</given-names></name><name><surname>Kaya</surname><given-names>Rahşen S.</given-names></name><name><surname>Marusik</surname><given-names>Yuri M.</given-names></name></person-group><article-title>﻿New taxonomic and faunistic data on the funnel-weavers (<tp:taxon-name><tp:taxon-name-part taxon-name-part-type="order">Araneae</tp:taxon-name-part></tp:taxon-name>, <tp:taxon-name><tp:taxon-name-part taxon-name-part-type="family">Agelenidae</tp:taxon-name-part></tp:taxon-name>) of Turkiye and the Caucasus, with five new species</article-title><source>Zookeys</source><day>21</day><month>11</month><year>2024</year><volume>1218</volume><fpage>251</fpage><lpage>286</lpage><pub-id pub-id-type="doi">10.3897/zookeys.1218.135249</pub-id></mixed-citation></tp:treatment-meta><tp:nomenclature><label>﻿</label><tp:taxon-name>
            <object-id xmlns:xlink="http://www.w3.org/1999/xlink" content-type="arpha" xlink:type="simple">525EA0D6-22CE-5786-8E8D-F83E74DA4FC3</object-id>
            <tp:taxon-name-part taxon-name-part-type="genus" reg="Tegenaria">Tegenaria</tp:taxon-name-part>
            <tp:taxon-name-part taxon-name-part-type="species" reg="hamid">hamid</tp:taxon-name-part>
          </tp:taxon-name><tp:taxon-authority>Brignoli, 1978</tp:taxon-authority><xref ref-type="fig" rid="F1">Figs 1D</xref><xref ref-type="fig" rid="F5">, 5A–D</xref><tp:nomenclature-citation-list><tp:nomenclature-citation><tp:taxon-name>
                <tp:taxon-name-part taxon-name-part-type="genus" reg="Tegenaria">Tegenaria</tp:taxon-name-part>
                <tp:taxon-name-part taxon-name-part-type="species" reg="hamid">hamid</tp:taxon-name-part>
              </tp:taxon-name><comment>Brignoli, 1978b: 515, fig. 96 (♀).</comment></tp:nomenclature-citation><tp:nomenclature-citation><tp:taxon-name>
                <tp:taxon-name-part taxon-name-part-type="genus" reg="Eratigena">Eratigena</tp:taxon-name-part>
                <tp:taxon-name-part taxon-name-part-type="species" reg="fuesslini">fuesslini</tp:taxon-name-part>
              </tp:taxon-name><comment>: <xref ref-type="bibr" rid="B26">Topçu and Demircan 2018</xref>: 20, fig. 1 (♀).</comment></tp:nomenclature-citation></tp:nomenclature-citation-list></tp:nomenclature><tp:treatment-sec sec-type="type material" id="SECID0ETGAI"><title>Type material.</title><p><bold><italic>Holotype</italic></bold> • ♀ (<named-content xmlns:xlink="http://www.w3.org/1999/xlink" content-type="dwc:institutional_code" xlink:title="Muséum d’histoire naturelle, Genève, Switzerland" xlink:href="http://grbio.org/institution/museum-dhistoire-naturelle-6" xlink:type="simple">MHNG</named-content>), Turkiye: Isparta Prov.: Egridir, 18.04.1973 (P. Brignoli). [examined]</p></tp:treatment-sec><tp:treatment-sec sec-type="material" id="SECID0EDHAI"><title>Other material.</title><p>Turkiye: Antalya Prov.: • 2 ♀ (<named-content xmlns:xlink="http://www.w3.org/1999/xlink" content-type="dwc:institutional_code" xlink:title="Zoological Museum of the University of Turku, Finland" xlink:href="http://grbio.org/institution/university-turku" xlink:type="simple">ZMUT</named-content>), Alanya, env. Kestel, Dim Valley, <named-content xmlns:xlink="http://www.w3.org/1999/xlink" content-type="dwc:verbatimCoordinates" xlink:type="simple"><named-content content-type="geo-json" specific-use="{&#34;type&#34;:&#34;Point&#34;,&#34;coordinates&#34;:[32.104861,36.542917]}" id="NCID0ERHAI" xlink:type="simple">36°32'34.5"N, 32°06'17.5"E</named-content></named-content>, pine and oak forest, 2–9.01.2013 (Y.M. Marusik); • 1 ♀ (<named-content xmlns:xlink="http://www.w3.org/1999/xlink" content-type="dwc:institutional_code" xlink:title="Zoological Museum of the University of Turku, Finland" xlink:href="http://grbio.org/institution/university-turku" xlink:type="simple">ZMUT</named-content>), Asmaca, <named-content xmlns:xlink="http://www.w3.org/1999/xlink" content-type="dwc:verbatimCoordinates" xlink:type="simple"><named-content content-type="geo-json" specific-use="{&#34;type&#34;:&#34;Point&#34;,&#34;coordinates&#34;:[32.053444,36.608972]}" id="NCID0E5HAI" xlink:type="simple">36°36'32.3"N, 32°03'12.4"E</named-content></named-content>, 686 m, pine and oak forest, 3.01.2013 (Y.M. Marusik).</p></tp:treatment-sec><tp:treatment-sec sec-type="comments" id="SECID0EDIAI"><title>Comment.</title><p>This species was previously known only from its original description. The single figure of the vulva provided by <xref ref-type="bibr" rid="B6">Brignoli (1978b)</xref> is rather schematic and not depicted from an exact dorsal view. Therefore, we present additional figures from various angles based on newly collected material from Antalya. Additionally, upon checking the record of <italic><tp:taxon-name><tp:taxon-name-part taxon-name-part-type="genus" reg="Eratigena">Eratigena</tp:taxon-name-part><tp:taxon-name-part taxon-name-part-type="species" reg="fuesslini">fuesslini</tp:taxon-name-part></tp:taxon-name></italic> (Pavesi, 1873) from Turkiye by <xref ref-type="bibr" rid="B26">Topçu and Demircan (2018)</xref>, it became evident that the figure presented corresponds to the anteroventral view of the macerated epigyne of <italic><tp:taxon-name><tp:taxon-name-part taxon-name-part-type="genus" reg="Tegenaria">T.</tp:taxon-name-part><tp:taxon-name-part taxon-name-part-type="species" reg="hamid">hamid</tp:taxon-name-part></tp:taxon-name></italic>, rather than <italic><tp:taxon-name><tp:taxon-name-part taxon-name-part-type="genus" reg="Eratigena">E.</tp:taxon-name-part><tp:taxon-name-part taxon-name-part-type="species" reg="fuesslini">fuesslini</tp:taxon-name-part></tp:taxon-name></italic>. Consequently, the record of <italic><tp:taxon-name><tp:taxon-name-part taxon-name-part-type="genus" reg="Eratigena">E.</tp:taxon-name-part><tp:taxon-name-part taxon-name-part-type="species" reg="fuesslini">fuesslini</tp:taxon-name-part></tp:taxon-name></italic> is hereby removed from the list of Turkish spiders.</p></tp:treatment-sec><tp:treatment-sec sec-type="distribution" id="SECID0E4JAI"><title>Distribution.</title><p>Known only from Isparta and Antalya provinces, southwestern Turkiye.</p></tp:treatment-sec><tp:treatment-sec><!--Section generated to contain objects referenced in tp:taxon-treatment.--><fig id="F1" position="float" orientation="portrait"><object-id xmlns:xlink="http://www.w3.org/1999/xlink" content-type="doi" xlink:type="simple">10.3897/zookeys.1218.135249.figure1</object-id><object-id xmlns:xlink="http://www.w3.org/1999/xlink" content-type="arpha" xlink:type="simple">354F96B7-6A2D-5E88-A8EE-06F5EBCEBE5E</object-id><label>Figure 1.</label><caption><p>Habitus of <italic><tp:taxon-name><tp:taxon-name-part taxon-name-part-type="genus" reg="Maimuna">Maimuna</tp:taxon-name-part><tp:taxon-name-part taxon-name-part-type="species" reg="antalyensis">antalyensis</tp:taxon-name-part></tp:taxon-name></italic> sp. nov. (<bold>A, B</bold>), <italic><tp:taxon-name><tp:taxon-name-part taxon-name-part-type="genus" reg="Persiscape">Persiscape</tp:taxon-name-part><tp:taxon-name-part taxon-name-part-type="species" reg="caucasica">caucasica</tp:taxon-name-part></tp:taxon-name></italic> (<bold>C</bold>), and <italic><tp:taxon-name><tp:taxon-name-part taxon-name-part-type="genus" reg="Tegenaria">Tegenaria</tp:taxon-name-part><tp:taxon-name-part taxon-name-part-type="species" reg="hamid">hamid</tp:taxon-name-part></tp:taxon-name></italic> (<bold>D</bold>), dorsal view. <bold>A</bold> male <bold>B–D</bold> females.</p></caption><graphic xmlns:xlink="http://www.w3.org/1999/xlink" xlink:href="zookeys-1218-251_article-135249__-g001.jpg" position="float" orientation="portrait" xlink:type="simple" id="oo_1180048.jpg"><uri content-type="original_file" xlink:type="simple">https://binary.pensoft.net/fig/1180048</uri></graphic></fig><fig id="F5" position="float" orientation="portrait"><object-id xmlns:xlink="http://www.w3.org/1999/xlink" content-type="doi" xlink:type="simple">10.3897/zookeys.1218.135249.figure5</object-id><object-id xmlns:xlink="http://www.w3.org/1999/xlink" content-type="arpha" xlink:type="simple">46D02B59-D38E-5715-A5AE-A9CB2A0517F4</object-id><label>Figure 5.</label><caption><p>Epigyne of <italic><tp:taxon-name><tp:taxon-name-part taxon-name-part-type="genus" reg="Tegenaria">Tegenaria</tp:taxon-name-part><tp:taxon-name-part taxon-name-part-type="species" reg="hamid">hamid</tp:taxon-name-part></tp:taxon-name></italic>. <bold>A</bold> intact, ventral view <bold>B</bold> macerated, anteroventral view <bold>C</bold> vulva, dorsal view <bold>D</bold> vulva, anterodorsal view. Scale bars: 0.2 mm.</p></caption><graphic xmlns:xlink="http://www.w3.org/1999/xlink" xlink:href="zookeys-1218-251_article-135249__-g005.jpg" position="float" orientation="portrait" xlink:type="simple" id="oo_1180052.jpg"><uri content-type="original_file" xlink:type="simple">https://binary.pensoft.net/fig/1180052</uri></graphic></fig></tp:treatment-sec><ref-list><ref id="B26"><mixed-citation xmlns:xlink="http://www.w3.org/1999/xlink" xlink:type="simple"><person-group><name name-style="western"><surname>Topçu</surname><given-names>A</given-names></name><name name-style="western"><surname>Demircan</surname><given-names>N</given-names></name></person-group> (<year>2018</year>) <article-title>New records of family <tp:taxon-name><tp:taxon-name-part taxon-name-part-type="family">Agelenidae</tp:taxon-name-part></tp:taxon-name> for the spider fauna of Turkey (<tp:taxon-name><tp:taxon-name-part taxon-name-part-type="order">Araneae</tp:taxon-name-part></tp:taxon-name>: <tp:taxon-name><tp:taxon-name-part taxon-name-part-type="family">Agelenidae</tp:taxon-name-part></tp:taxon-name>).</article-title><source>Indian Journal of Arachnology</source><volume>6</volume>: <fpage>20</fpage>–<lpage>22</lpage>.</mixed-citation></ref><ref id="B6"><mixed-citation xmlns:xlink="http://www.w3.org/1999/xlink" xlink:type="simple"><person-group><name name-style="western"><surname>Brignoli</surname><given-names>PM</given-names></name></person-group> (<year>1978b</year>) <article-title>Ragni di Turchia V. Specie nuove o interessanti, cavernicole ed epigee, di varie famiglie (<tp:taxon-name><tp:taxon-name-part taxon-name-part-type="order">Araneae</tp:taxon-name-part></tp:taxon-name>).</article-title><source>Revue Suisse de Zoologie</source><volume>85</volume>(<issue>3</issue>): <fpage>461</fpage>–<lpage>541</lpage>. <ext-link xlink:href="10.5962/bhl.part.82243" ext-link-type="doi" xlink:type="simple">https://doi.org/10.5962/bhl.part.82243</ext-link></mixed-citation></ref></ref-list></tp:taxon-treatment>
