# Supplementary material for: ﻿New taxonomic and faunistic data on the funnel-weavers (Araneae, Agelenidae) of Turkiye and the Caucasus, with five new species
Source: Zookeys. 2024 Nov 21;1218:251–86. doi: 10.3897/zookeys.1218.135249 (PMC11605302; doi:10.3897/zookeys.1218.135249)
Supplement: XML Treatment for Tegenaria hoeferi [file zookeys.1218.135249-treatment14.xml]

<!DOCTYPE tp:taxon-treatment
  PUBLIC "-//TaxonX//DTD Taxonomic Treatment Publishing DTD v0 20100105//EN" "tax-treatment-NSO.dtd">
<tp:taxon-treatment xmlns:tp="http://www.plazi.org/taxpub"><tp:treatment-meta><kwd-group><label>Taxon classification</label><kwd>
              <named-content content-type="kingdom">Animalia</named-content>
            </kwd><kwd>
              <named-content content-type="order">Araneae</named-content>
            </kwd><kwd>
              <named-content content-type="family">Agelenidae</named-content>
            </kwd></kwd-group><mixed-citation publication-type="journal"><person-group><name><surname>Zamani</surname><given-names>Alireza</given-names></name><name><surname>Kaya</surname><given-names>Rahşen S.</given-names></name><name><surname>Marusik</surname><given-names>Yuri M.</given-names></name></person-group><article-title>﻿New taxonomic and faunistic data on the funnel-weavers (<tp:taxon-name><tp:taxon-name-part taxon-name-part-type="order">Araneae</tp:taxon-name-part></tp:taxon-name>, <tp:taxon-name><tp:taxon-name-part taxon-name-part-type="family">Agelenidae</tp:taxon-name-part></tp:taxon-name>) of Turkiye and the Caucasus, with five new species</article-title><source>Zookeys</source><day>21</day><month>11</month><year>2024</year><volume>1218</volume><fpage>251</fpage><lpage>286</lpage><pub-id pub-id-type="doi">10.3897/zookeys.1218.135249</pub-id></mixed-citation></tp:treatment-meta><tp:nomenclature><label>﻿</label><tp:taxon-name>
            <object-id xmlns:xlink="http://www.w3.org/1999/xlink" content-type="arpha" xlink:type="simple">CECDEA3F-4947-509D-86A4-A7829ECA8B74</object-id>
            <tp:taxon-name-part taxon-name-part-type="genus" reg="Tegenaria">Tegenaria</tp:taxon-name-part>
            <tp:taxon-name-part taxon-name-part-type="species" reg="hoeferi">hoeferi</tp:taxon-name-part>
            <object-id xmlns:xlink="http://www.w3.org/1999/xlink" content-type="zoobank" xlink:type="simple">https://zoobank.org/3606E8DA-51F1-4AB9-81F1-6354AAA1456C</object-id>
          </tp:taxon-name><tp:taxon-status xmlns:xlink="http://www.w3.org/1999/xlink" xlink:type="simple">sp. nov.</tp:taxon-status><xref ref-type="fig" rid="F23">Figs 23A–D</xref><xref ref-type="fig" rid="F24">, 24A–C</xref><xref ref-type="fig" rid="F25">, 25A–C</xref></tp:nomenclature><tp:treatment-sec sec-type="type material" id="SECID0EXLAI"><title>Type material.</title><p><bold><italic>Holotype</italic></bold> • ♂ (<named-content xmlns:xlink="http://www.w3.org/1999/xlink" content-type="dwc:institutional_code" xlink:title="Zoological Museum of the University of Turku, Finland" xlink:href="http://grbio.org/institution/university-turku" xlink:type="simple">ZMUT</named-content>), Armenia: Kotayk Prov.: env. Aghveran, <named-content xmlns:xlink="http://www.w3.org/1999/xlink" content-type="dwc:verbatimCoordinates" xlink:type="simple"><named-content content-type="geo-json" specific-use="{&#34;type&#34;:&#34;Point&#34;,&#34;coordinates&#34;:[44.590000,40.498333]}" id="NCID0EKMAI" xlink:type="simple">40°29'54"N, 44°35'24"E</named-content></named-content>, 7–8.05.2021 (Y.M. Marusik). <bold><italic>Paratypes</italic></bold>: • 1 ♂ 3 ♀ (<named-content xmlns:xlink="http://www.w3.org/1999/xlink" content-type="dwc:institutional_code" xlink:title="Zoological Museum of the University of Turku, Finland" xlink:href="http://grbio.org/institution/university-turku" xlink:type="simple">ZMUT</named-content>, <named-content xmlns:xlink="http://www.w3.org/1999/xlink" content-type="dwc:institutional_code" xlink:title="Zoological Museum of the Moscow State University, Russia" xlink:href="http://grbio.org/institution/zoological-museum-moscow-lomonosov-state-university" xlink:type="simple">ZMMU</named-content>), same data as for the holotype.</p></tp:treatment-sec><tp:treatment-sec sec-type="diagnosis" id="SECID0E3MAI"><title>Diagnosis.</title><p>The new species belongs to the <italic>abchasica</italic> species-group and is most similar to <italic><tp:taxon-name><tp:taxon-name-part taxon-name-part-type="genus" reg="Tegenaria">T.</tp:taxon-name-part><tp:taxon-name-part taxon-name-part-type="species" reg="chumachenkoi">chumachenkoi</tp:taxon-name-part></tp:taxon-name></italic>. The male of the new species differs from that of <italic><tp:taxon-name><tp:taxon-name-part taxon-name-part-type="genus" reg="Tegenaria">T.</tp:taxon-name-part><tp:taxon-name-part taxon-name-part-type="species" reg="chumachenkoi">chumachenkoi</tp:taxon-name-part></tp:taxon-name></italic> by the shape of the median apophysis, bulging proximally and widely pointed retrolaterally (vs straight proximally and sharply pointed retrolaterally in <italic><tp:taxon-name><tp:taxon-name-part taxon-name-part-type="genus" reg="Tegenaria">T.</tp:taxon-name-part><tp:taxon-name-part taxon-name-part-type="species" reg="chumachenkoi">chumachenkoi</tp:taxon-name-part></tp:taxon-name></italic>; cf. Figs <xref ref-type="fig" rid="F23">23A</xref>, <xref ref-type="fig" rid="F15">15A</xref>). The female of the new species differs from that of <italic><tp:taxon-name><tp:taxon-name-part taxon-name-part-type="genus" reg="Tegenaria">T.</tp:taxon-name-part><tp:taxon-name-part taxon-name-part-type="species" reg="chumachenkoi">chumachenkoi</tp:taxon-name-part></tp:taxon-name></italic> by having an oval median plate that is ~ 2× as wide as it is long (vs the median plate is not oval and is approximately as long as it is wide; cf. Fig. <xref ref-type="fig" rid="F25">25A</xref> and <xref ref-type="bibr" rid="B23">Ponomarev and Shmatko 2022</xref>: fig. 10).</p><fig id="F25" position="float" orientation="portrait"><object-id xmlns:xlink="http://www.w3.org/1999/xlink" content-type="doi" xlink:type="simple">10.3897/zookeys.1218.135249.figure25</object-id><object-id xmlns:xlink="http://www.w3.org/1999/xlink" content-type="arpha" xlink:type="simple">44BCC2FD-0E85-55DD-AF2C-E0ADBE661878</object-id><label>Figure 25.</label><caption><p>Epigyne of <italic><tp:taxon-name><tp:taxon-name-part taxon-name-part-type="genus" reg="Tegenaria">Tegenaria</tp:taxon-name-part><tp:taxon-name-part taxon-name-part-type="species" reg="hoeferi">hoeferi</tp:taxon-name-part></tp:taxon-name></italic> sp. nov. (<bold>A–C</bold>) and <italic><tp:taxon-name><tp:taxon-name-part taxon-name-part-type="genus" reg="Tegenaria">T.</tp:taxon-name-part><tp:taxon-name-part taxon-name-part-type="species" reg="tekke">tekke</tp:taxon-name-part></tp:taxon-name></italic> (<bold>D–F</bold>). <bold>A, D</bold> intact, ventral view <bold>B, E</bold> macerated, ventral view <bold>C, F</bold> vulva, dorsal view. Scale bars: 0.2 mm.</p></caption><graphic xmlns:xlink="http://www.w3.org/1999/xlink" xlink:href="zookeys-1218-251_article-135249__-g021.jpg" position="float" orientation="portrait" xlink:type="simple" id="oo_1180068.jpg"><uri content-type="original_file" xlink:type="simple">https://binary.pensoft.net/fig/1180068</uri></graphic></fig></tp:treatment-sec><tp:treatment-sec sec-type="description" id="SECID0ENQAI"><title>Description.</title><p><bold>Male.</bold> Habitus as in Fig. <xref ref-type="fig" rid="F24">24B</xref>. Total length 8.40. Carapace 4.10 long, 3.20 wide. Eye sizes: <abbrev xmlns:xlink="http://www.w3.org/1999/xlink" xlink:title="anterior median eye" id="ABBRID0EZQAI" xlink:type="simple">AME</abbrev>: 0.20, <abbrev xmlns:xlink="http://www.w3.org/1999/xlink" xlink:title="anterior lateral eye" id="ABBRID0E4QAI" xlink:type="simple">ALE</abbrev>: 0.21, <abbrev xmlns:xlink="http://www.w3.org/1999/xlink" xlink:title="posterior median eye" id="ABBRID0EBRAI" xlink:type="simple">PME</abbrev>: 0.17, <abbrev xmlns:xlink="http://www.w3.org/1999/xlink" xlink:title="posterior lateral eye" id="ABBRID0EFRAI" xlink:type="simple">PLE</abbrev>: 0.19. Carapace, chelicerae, labium, and maxillae pale brown; carapace with black submedian and marginal bands; sternum greyish brown, with yellow median lobulated band and six spots. Legs pale brown, with distinct annulations. Abdomen dark greyish, with numerous beige dots, patches, and stripes. Anterior spinnerets greyish basally and pale beige apically, posterior ones uniformly pale beige. Measurements of legs: I: 17.48 (4.56, 1.62, 4.06, 4.91, 2.33), II: 17.14 (4.40, 1.63, 4.07, 4.71, 2.33), III: 15.86 (4.29, 1.47, 3.57, 4.48, 2.05), IV: 19.60 (5.16, 1.52, 4.58, 6.08, 2.26).</p><p>Palp as in Figs <xref ref-type="fig" rid="F23">23A–D</xref>, <xref ref-type="fig" rid="F24">24C</xref>; femur roundly bent, ~ 4× longer than wide; patella swollen, approximately as wide as long with long dorsal seta almost as long as tibia; tibia ~ 1/2 as long as femur (not counting apophyses) (Fig. <xref ref-type="fig" rid="F24">24C</xref>); retrodorsal apophysis (<italic>Rd</italic>) approximately as long as tibia wide distally, with strong spine directed proximoventrally (Fig. <xref ref-type="fig" rid="F23">23B</xref>); retroventral apophysis (<italic>Rv</italic>) small (Fig. <xref ref-type="fig" rid="F23">23C, D</xref>); cymbium 1.8× longer than wide, tip ~ 1/3 of cymbial length, lacking distinct spine, with basal process (<italic><abbrev xmlns:xlink="http://www.w3.org/1999/xlink" xlink:title="basal process of the cymbium" id="ABBRID0EOSAI" xlink:type="simple">Cp</abbrev></italic>); bulb as long as wide; median apophysis (<italic><abbrev xmlns:xlink="http://www.w3.org/1999/xlink" xlink:title="median apophysis" id="ABBRID0ETSAI" xlink:type="simple">Ma</abbrev></italic>) large (Fig. <xref ref-type="fig" rid="F23">23A</xref>), bent prolaterally; conductor with long and thin distal arm not reaching prolateral 1/2 of cymbium; embolus with large base, free part originating at 9 o’clock position, thin, roundly bent.</p><p><bold>Female.</bold> Habitus as in Fig. <xref ref-type="fig" rid="F24">24A</xref>. Total length 10.28. Carapace 4.00 long, 3.00 wide. Eye sizes: <abbrev xmlns:xlink="http://www.w3.org/1999/xlink" xlink:title="anterior median eye" id="ABBRID0EDTAI" xlink:type="simple">AME</abbrev>: 0.18, <abbrev xmlns:xlink="http://www.w3.org/1999/xlink" xlink:title="anterior lateral eye" id="ABBRID0EHTAI" xlink:type="simple">ALE</abbrev>: 0.20, <abbrev xmlns:xlink="http://www.w3.org/1999/xlink" xlink:title="posterior median eye" id="ABBRID0ELTAI" xlink:type="simple">PME</abbrev>: 0.16, <abbrev xmlns:xlink="http://www.w3.org/1999/xlink" xlink:title="posterior lateral eye" id="ABBRID0EPTAI" xlink:type="simple">PLE</abbrev>: 0.18. Coloration as in male. Measurements of legs: I: 16.95 (4.33, 1.69, 4.18, 4.55, 2.20), II: 15.92 (4.20, 1.63, 3.65, 4.15, 2.29), III: 14.43 (3.94, 1.43, 3.23, 4.00, 1.83), IV: 17.89 (4.74, 1.58, 4.21, 5.29, 2.07).</p><p>Epigyne as in Fig. <xref ref-type="fig" rid="F25">25A–C</xref>; plate 2× wider than long, median plate oval, wider than long (Fig. <xref ref-type="fig" rid="F25">25A, B</xref>); copulatory ducts and receptacles lacking distinct limits, contiguous (Fig. <xref ref-type="fig" rid="F25">25C</xref>).</p></tp:treatment-sec><tp:treatment-sec sec-type="distribution" id="SECID0EBUAI"><title>Distribution.</title><p>Known only from the type locality in Kotayk Province, central Armenia.</p></tp:treatment-sec><tp:treatment-sec sec-type="etymology" id="SECID0EGUAI"><title>Etymology.</title><p>This species is named after Hubert Höfer (Karlsruhe, Germany), a German arachnologist. He is the Curator of Invertebrates and head of Biosciences at the State Museum of Natural History Karlsruhe. He has made significant contributions to the study of spiders in both South America and Germany, leading numerous projects and helping to compile the largest dataset on distributions of spiders in Germany.</p></tp:treatment-sec><tp:treatment-sec><!--Section generated to contain objects referenced in tp:taxon-treatment.--><fig id="F23" position="float" orientation="portrait"><object-id xmlns:xlink="http://www.w3.org/1999/xlink" content-type="doi" xlink:type="simple">10.3897/zookeys.1218.135249.figure23</object-id><object-id xmlns:xlink="http://www.w3.org/1999/xlink" content-type="arpha" xlink:type="simple">0CAF3BDC-A49F-5A15-A5E7-D6745D27F035</object-id><label>Figure 23.</label><caption><p>Male palp of <italic><tp:taxon-name><tp:taxon-name-part taxon-name-part-type="genus" reg="Tegenaria">Tegenaria</tp:taxon-name-part><tp:taxon-name-part taxon-name-part-type="species" reg="hoeferi">hoeferi</tp:taxon-name-part></tp:taxon-name></italic> sp. nov. <bold>A</bold> ventral view <bold>B</bold> retrolateral view <bold>C</bold> dorsal view <bold>D</bold> prolateral view. Abbreviations: <italic><abbrev xmlns:xlink="http://www.w3.org/1999/xlink" xlink:title="basal process of the cymbium" id="ABBRID0EK5BG" xlink:type="simple">Cp</abbrev></italic> – basal process of the cymbium, <italic>Rd</italic> – retrodorsal apophysis, <italic><abbrev xmlns:xlink="http://www.w3.org/1999/xlink" xlink:title="retrolateral tibial apophysis" id="ABBRID0EW5BG" xlink:type="simple">Rl</abbrev></italic> – retrolateral apophysis, <italic>Rv</italic> – retroventral apophysis. Scale bars: 0.2 mm.</p></caption><graphic xmlns:xlink="http://www.w3.org/1999/xlink" xlink:href="zookeys-1218-251_article-135249__-g019.jpg" position="float" orientation="portrait" xlink:type="simple" id="oo_1180066.jpg"><uri content-type="original_file" xlink:type="simple">https://binary.pensoft.net/fig/1180066</uri></graphic></fig><fig id="F24" position="float" orientation="portrait"><object-id xmlns:xlink="http://www.w3.org/1999/xlink" content-type="doi" xlink:type="simple">10.3897/zookeys.1218.135249.figure24</object-id><object-id xmlns:xlink="http://www.w3.org/1999/xlink" content-type="arpha" xlink:type="simple">AA0AC9C1-7C7E-57E6-93F6-F87812A703C9</object-id><label>Figure 24.</label><caption><p><italic><tp:taxon-name><tp:taxon-name-part taxon-name-part-type="genus" reg="Tegenaria">Tegenaria</tp:taxon-name-part><tp:taxon-name-part taxon-name-part-type="species" reg="hoeferi">hoeferi</tp:taxon-name-part></tp:taxon-name></italic> sp. nov. <bold>A, B</bold> habitus, dorsal view <bold>C</bold> full palp, retrolateral view. <bold>A</bold> female <bold>B, C</bold> male.</p></caption><graphic xmlns:xlink="http://www.w3.org/1999/xlink" xlink:href="zookeys-1218-251_article-135249__-g020.jpg" position="float" orientation="portrait" xlink:type="simple" id="oo_1180067.jpg"><uri content-type="original_file" xlink:type="simple">https://binary.pensoft.net/fig/1180067</uri></graphic></fig><fig id="F15" position="float" orientation="portrait"><object-id xmlns:xlink="http://www.w3.org/1999/xlink" content-type="doi" xlink:type="simple">10.3897/zookeys.1218.135249.figure15</object-id><object-id xmlns:xlink="http://www.w3.org/1999/xlink" content-type="arpha" xlink:type="simple">BCE6F9C7-B0AE-57DF-85BA-1FFED84980ED</object-id><label>Figure 15.</label><caption><p>Male palp of <italic><tp:taxon-name><tp:taxon-name-part taxon-name-part-type="genus" reg="Tegenaria">Tegenaria</tp:taxon-name-part><tp:taxon-name-part taxon-name-part-type="species" reg="chumachenkoi">chumachenkoi</tp:taxon-name-part></tp:taxon-name></italic>. <bold>A</bold> ventral view <bold>B</bold> retrolateral view <bold>C</bold> dorsal view <bold>D</bold> prolateral view. Abbreviation: <italic><abbrev xmlns:xlink="http://www.w3.org/1999/xlink" xlink:title="median apophysis" id="ABBRID0EUNBG" xlink:type="simple">Ma</abbrev></italic> – median apophysis. Scale bars: 0.2 mm.</p></caption><graphic xmlns:xlink="http://www.w3.org/1999/xlink" xlink:href="zookeys-1218-251_article-135249__-g015.jpg" position="float" orientation="portrait" xlink:type="simple" id="oo_1180062.jpg"><uri content-type="original_file" xlink:type="simple">https://binary.pensoft.net/fig/1180062</uri></graphic></fig></tp:treatment-sec><ref-list><ref id="B23"><mixed-citation xmlns:xlink="http://www.w3.org/1999/xlink" xlink:type="simple"><person-group><name name-style="western"><surname>Ponomarev</surname><given-names>AV</given-names></name><name name-style="western"><surname>Shmatko</surname><given-names>VY</given-names></name></person-group> (<year>2022</year>) <article-title>A review of the spider genus <italic><tp:taxon-name><tp:taxon-name-part taxon-name-part-type="genus">Tegenaria</tp:taxon-name-part></tp:taxon-name></italic> Latreille, 1804 (<tp:taxon-name><tp:taxon-name-part taxon-name-part-type="order">Aranei</tp:taxon-name-part></tp:taxon-name>: <tp:taxon-name><tp:taxon-name-part taxon-name-part-type="family">Agelenidae</tp:taxon-name-part></tp:taxon-name>) of the Russian Caucasus and Ciscaucasia. I. Species close to <italic><tp:taxon-name><tp:taxon-name-part taxon-name-part-type="genus">Tegenaria</tp:taxon-name-part><tp:taxon-name-part taxon-name-part-type="species">abchasica</tp:taxon-name-part></tp:taxon-name></italic> Charitonov, 1941.</article-title><source>Caucasian Entomological Bulletin</source><volume>18</volume>(<issue>2</issue>): <fpage>211</fpage>–<lpage>221</lpage>. <ext-link xlink:href="10.23885/181433262022182-211221" ext-link-type="doi" xlink:type="simple">https://doi.org/10.23885/181433262022182-211221</ext-link></mixed-citation></ref></ref-list></tp:taxon-treatment>
