# Supplementary material for: ﻿New taxonomic and faunistic data on the funnel-weavers (Araneae, Agelenidae) of Turkiye and the Caucasus, with five new species
Source: Zookeys. 2024 Nov 21;1218:251–86. doi: 10.3897/zookeys.1218.135249 (PMC11605302; doi:10.3897/zookeys.1218.135249)
Supplement: XML Treatment for Tegenaria longimana [file zookeys.1218.135249-treatment15.xml]

<!DOCTYPE tp:taxon-treatment
  PUBLIC "-//TaxonX//DTD Taxonomic Treatment Publishing DTD v0 20100105//EN" "tax-treatment-NSO.dtd">
<tp:taxon-treatment xmlns:tp="http://www.plazi.org/taxpub"><tp:treatment-meta><kwd-group><label>Taxon classification</label><kwd>
              <named-content content-type="kingdom">Animalia</named-content>
            </kwd><kwd>
              <named-content content-type="order">Araneae</named-content>
            </kwd><kwd>
              <named-content content-type="family">Agelenidae</named-content>
            </kwd></kwd-group><mixed-citation publication-type="journal"><person-group><name><surname>Zamani</surname><given-names>Alireza</given-names></name><name><surname>Kaya</surname><given-names>Rahşen S.</given-names></name><name><surname>Marusik</surname><given-names>Yuri M.</given-names></name></person-group><article-title>﻿New taxonomic and faunistic data on the funnel-weavers (<tp:taxon-name><tp:taxon-name-part taxon-name-part-type="order">Araneae</tp:taxon-name-part></tp:taxon-name>, <tp:taxon-name><tp:taxon-name-part taxon-name-part-type="family">Agelenidae</tp:taxon-name-part></tp:taxon-name>) of Turkiye and the Caucasus, with five new species</article-title><source>Zookeys</source><day>21</day><month>11</month><year>2024</year><volume>1218</volume><fpage>251</fpage><lpage>286</lpage><pub-id pub-id-type="doi">10.3897/zookeys.1218.135249</pub-id></mixed-citation></tp:treatment-meta><tp:nomenclature><label>﻿</label><tp:taxon-name>
            <object-id xmlns:xlink="http://www.w3.org/1999/xlink" content-type="arpha" xlink:type="simple">1243443C-4259-5750-BE67-C741012C5D88</object-id>
            <tp:taxon-name-part taxon-name-part-type="genus" reg="Tegenaria">Tegenaria</tp:taxon-name-part>
            <tp:taxon-name-part taxon-name-part-type="species" reg="longimana">longimana</tp:taxon-name-part>
          </tp:taxon-name><tp:taxon-authority>Simon, 1898</tp:taxon-authority><xref ref-type="fig" rid="F19">Figs 19A–D</xref><xref ref-type="fig" rid="F20">, 20A</xref><xref ref-type="fig" rid="F22">, 22C, D</xref><tp:nomenclature-citation-list><tp:nomenclature-citation><tp:taxon-name>
                <tp:taxon-name-part taxon-name-part-type="genus" reg="Tegenaria">Tegenaria</tp:taxon-name-part>
                <tp:taxon-name-part taxon-name-part-type="species" reg="longimana">longimana</tp:taxon-name-part>
              </tp:taxon-name><comment>: <xref ref-type="bibr" rid="B24">Ponomarev et al. 2024</xref>: 279, figs 29–33 (♂♀).</comment></tp:nomenclature-citation></tp:nomenclature-citation-list></tp:nomenclature><tp:treatment-sec sec-type="notes" id="SECID0EOWAI"><title>Note.</title><p>For a full list of seven taxonomic entries, see <xref ref-type="bibr" rid="B27">WSC (2024)</xref>.</p></tp:treatment-sec><tp:treatment-sec sec-type="material" id="SECID0EYWAI"><title>Material.</title><p>Georgia: Imereti Prov.: • 1 ♂ 4 ♀ (<named-content xmlns:xlink="http://www.w3.org/1999/xlink" content-type="dwc:institutional_code" xlink:title="Zoological Museum of the University of Turku, Finland" xlink:href="http://grbio.org/institution/university-turku" xlink:type="simple">ZMUT</named-content>), env. of Tskhaltubo, Khomuli Vill., Tetra Cave, <named-content xmlns:xlink="http://www.w3.org/1999/xlink" content-type="dwc:verbatimCoordinates" xlink:type="simple"><named-content content-type="geo-json" specific-use="{&#34;type&#34;:&#34;Point&#34;,&#34;coordinates&#34;:[42.616917,42.330361]}" id="NCID0EGXAI" xlink:type="simple">42°19'49.3"N, 42°37'00.9"E</named-content></named-content>, 454 m, 18.07.2012 (Y.M. Marusik); • 1 ♀ (<named-content xmlns:xlink="http://www.w3.org/1999/xlink" content-type="dwc:institutional_code" xlink:title="Zoological Museum of the University of Turku, Finland" xlink:href="http://grbio.org/institution/university-turku" xlink:type="simple">ZMUT</named-content>), Bzvani Vill., deep cave, near the entrance, <named-content xmlns:xlink="http://www.w3.org/1999/xlink" content-type="dwc:verbatimCoordinates" xlink:type="simple"><named-content content-type="geo-json" specific-use="{&#34;type&#34;:&#34;Point&#34;,&#34;coordinates&#34;:[42.601250,42.050361]}" id="NCID0ETXAI" xlink:type="simple">42°03'01.3"N, 42°36'04.5"E</named-content></named-content>, 402 m, 20.07.2012 (Y.M. Marusik).</p></tp:treatment-sec><tp:treatment-sec sec-type="comments" id="SECID0EYXAI"><title>Comment.</title><p>This species was described from Batumi, the capital of the Georgian republic of Adjara.</p><fig id="F19" position="float" orientation="portrait"><object-id xmlns:xlink="http://www.w3.org/1999/xlink" content-type="doi" xlink:type="simple">10.3897/zookeys.1218.135249.figure19</object-id><object-id xmlns:xlink="http://www.w3.org/1999/xlink" content-type="arpha" xlink:type="simple">556F8039-FD7B-5426-8CDD-5BF34D4F91A9</object-id><label>Figure 19.</label><caption><p>Male palp of <italic><tp:taxon-name><tp:taxon-name-part taxon-name-part-type="genus" reg="Tegenaria">Tegenaria</tp:taxon-name-part><tp:taxon-name-part taxon-name-part-type="species" reg="longimana">longimana</tp:taxon-name-part></tp:taxon-name></italic>. <bold>A</bold> ventral view <bold>B</bold> prolateral view <bold>C</bold> dorsal view <bold>D</bold> retrolateral view. Scale bars: 0.2 mm.</p></caption><graphic xmlns:xlink="http://www.w3.org/1999/xlink" xlink:href="zookeys-1218-251_article-135249__-g022.jpg" position="float" orientation="portrait" xlink:type="simple" id="oo_1180069.jpg"><uri content-type="original_file" xlink:type="simple">https://binary.pensoft.net/fig/1180069</uri></graphic></fig><fig id="F20" position="float" orientation="portrait"><object-id xmlns:xlink="http://www.w3.org/1999/xlink" content-type="doi" xlink:type="simple">10.3897/zookeys.1218.135249.figure20</object-id><object-id xmlns:xlink="http://www.w3.org/1999/xlink" content-type="arpha" xlink:type="simple">B6A804C0-4EB8-53B5-9494-F4DB82C4BA80</object-id><label>Figure 20.</label><caption><p>Full male palp of <italic><tp:taxon-name><tp:taxon-name-part taxon-name-part-type="genus" reg="Tegenaria">Tegenaria</tp:taxon-name-part><tp:taxon-name-part taxon-name-part-type="species" reg="longimana">longimana</tp:taxon-name-part></tp:taxon-name></italic> (<bold>A</bold>), <italic><tp:taxon-name><tp:taxon-name-part taxon-name-part-type="genus" reg="Tegenaria">T.</tp:taxon-name-part><tp:taxon-name-part taxon-name-part-type="species" reg="anhela">anhela</tp:taxon-name-part></tp:taxon-name></italic> (<bold>B</bold>), and <italic><tp:taxon-name><tp:taxon-name-part taxon-name-part-type="genus" reg="Tegenaria">T.</tp:taxon-name-part><tp:taxon-name-part taxon-name-part-type="species" reg="egrisiana">egrisiana</tp:taxon-name-part></tp:taxon-name></italic> sp. nov. (<bold>C</bold>). <bold>A</bold> prolateral view <bold>B, C</bold> retrolateral view.</p></caption><graphic xmlns:xlink="http://www.w3.org/1999/xlink" xlink:href="zookeys-1218-251_article-135249__-g023.jpg" position="float" orientation="portrait" xlink:type="simple" id="oo_1180070.jpg"><uri content-type="original_file" xlink:type="simple">https://binary.pensoft.net/fig/1180070</uri></graphic></fig></tp:treatment-sec><tp:treatment-sec sec-type="distribution" id="SECID0EV1AI"><title>Distribution.</title><p>Known from Turkiye, Georgia, and northern Caucasus (<xref ref-type="bibr" rid="B22">Otto 2022</xref>; <xref ref-type="bibr" rid="B27">WSC 2024</xref>).</p></tp:treatment-sec><tp:treatment-sec><!--Section generated to contain objects referenced in tp:taxon-treatment.--><fig id="F22" position="float" orientation="portrait"><object-id xmlns:xlink="http://www.w3.org/1999/xlink" content-type="doi" xlink:type="simple">10.3897/zookeys.1218.135249.figure22</object-id><object-id xmlns:xlink="http://www.w3.org/1999/xlink" content-type="arpha" xlink:type="simple">11A51C0A-00F7-5A1F-A55E-8F4718E953A5</object-id><label>Figure 22.</label><caption><p>Epigyne of <italic><tp:taxon-name><tp:taxon-name-part taxon-name-part-type="genus" reg="Tegenaria">Tegenaria</tp:taxon-name-part><tp:taxon-name-part taxon-name-part-type="species" reg="percuriosa">percuriosa</tp:taxon-name-part></tp:taxon-name></italic> (<bold>A, B</bold>) and <italic><tp:taxon-name><tp:taxon-name-part taxon-name-part-type="genus" reg="Tegenaria">T.</tp:taxon-name-part><tp:taxon-name-part taxon-name-part-type="species" reg="longimana">longimana</tp:taxon-name-part></tp:taxon-name></italic> (<bold>C, D</bold>). <bold>A, C</bold> macerated, ventral view <bold>B, D</bold> vulva, dorsal view. Scale bars: 0.2 mm.</p></caption><graphic xmlns:xlink="http://www.w3.org/1999/xlink" xlink:href="zookeys-1218-251_article-135249__-g025.jpg" position="float" orientation="portrait" xlink:type="simple" id="oo_1180072.jpg"><uri content-type="original_file" xlink:type="simple">https://binary.pensoft.net/fig/1180072</uri></graphic></fig></tp:treatment-sec><ref-list><ref id="B24"><mixed-citation xmlns:xlink="http://www.w3.org/1999/xlink" xlink:type="simple"><person-group><name name-style="western"><surname>Ponomarev</surname><given-names>AV</given-names></name><name name-style="western"><surname>Mikhailov</surname><given-names>KG</given-names></name><name name-style="western"><surname>Shmatko</surname><given-names>VY</given-names></name></person-group> (<year>2024</year>) <article-title>Review of spiders of the genus <italic><tp:taxon-name><tp:taxon-name-part taxon-name-part-type="genus">Tegenaria</tp:taxon-name-part></tp:taxon-name></italic> Latreille, 1804 (<tp:taxon-name><tp:taxon-name-part taxon-name-part-type="order">Aranei</tp:taxon-name-part></tp:taxon-name>: <tp:taxon-name><tp:taxon-name-part taxon-name-part-type="family">Agelenidae</tp:taxon-name-part></tp:taxon-name>) of Ciscaucasia and the Russian Caucasus III. New data on fauna and distribution, with material from neighbouring regions.</article-title><source><tp:taxon-name><tp:taxon-name-part taxon-name-part-type="phylum">Arthropoda</tp:taxon-name-part></tp:taxon-name> Selecta</source><volume>33</volume>(<issue>2</issue>): <fpage>273</fpage>–<lpage>287</lpage>. <ext-link xlink:href="10.15298/arthsel.33.2.15" ext-link-type="doi" xlink:type="simple">https://doi.org/10.15298/arthsel.33.2.15</ext-link></mixed-citation></ref><ref id="B27"><mixed-citation xmlns:xlink="http://www.w3.org/1999/xlink" xlink:type="simple">WSC (<year>2024</year>) World Spider Catalog. Version 25.0. Natural History Museum Bern. <ext-link xlink:href="http://wsc.nmbe.ch" ext-link-type="uri" xlink:type="simple">http://wsc.nmbe.ch</ext-link> [accessed on 18.06.2024] <ext-link xlink:href="10.24436/2" ext-link-type="doi" xlink:type="simple">https://doi.org/10.24436/2</ext-link></mixed-citation></ref><ref id="B22"><mixed-citation xmlns:xlink="http://www.w3.org/1999/xlink" xlink:type="simple"><person-group><name name-style="western"><surname>Otto</surname><given-names>S</given-names></name></person-group> (<year>2022</year>) Caucasian Spiders. A faunistic database on the spiders of the Caucasus. Version 02.2022. <ext-link xlink:href="https://caucasus-spiders.info/" ext-link-type="uri" xlink:type="simple">https://caucasus-spiders.info/</ext-link></mixed-citation></ref></ref-list></tp:taxon-treatment>
