# Supplementary material for: ﻿New taxonomic and faunistic data on the funnel-weavers (Araneae, Agelenidae) of Turkiye and the Caucasus, with five new species
Source: Zookeys. 2024 Nov 21;1218:251–86. doi: 10.3897/zookeys.1218.135249 (PMC11605302; doi:10.3897/zookeys.1218.135249)
Supplement: XML Treatment for Tegenaria percuriosa [file zookeys.1218.135249-treatment16.xml]

<!DOCTYPE tp:taxon-treatment
  PUBLIC "-//TaxonX//DTD Taxonomic Treatment Publishing DTD v0 20100105//EN" "tax-treatment-NSO.dtd">
<tp:taxon-treatment xmlns:tp="http://www.plazi.org/taxpub"><tp:treatment-meta><kwd-group><label>Taxon classification</label><kwd>
              <named-content content-type="kingdom">Animalia</named-content>
            </kwd><kwd>
              <named-content content-type="order">Araneae</named-content>
            </kwd><kwd>
              <named-content content-type="family">Agelenidae</named-content>
            </kwd></kwd-group><mixed-citation publication-type="journal"><person-group><name><surname>Zamani</surname><given-names>Alireza</given-names></name><name><surname>Kaya</surname><given-names>Rahşen S.</given-names></name><name><surname>Marusik</surname><given-names>Yuri M.</given-names></name></person-group><article-title>﻿New taxonomic and faunistic data on the funnel-weavers (<tp:taxon-name><tp:taxon-name-part taxon-name-part-type="order">Araneae</tp:taxon-name-part></tp:taxon-name>, <tp:taxon-name><tp:taxon-name-part taxon-name-part-type="family">Agelenidae</tp:taxon-name-part></tp:taxon-name>) of Turkiye and the Caucasus, with five new species</article-title><source>Zookeys</source><day>21</day><month>11</month><year>2024</year><volume>1218</volume><fpage>251</fpage><lpage>286</lpage><pub-id pub-id-type="doi">10.3897/zookeys.1218.135249</pub-id></mixed-citation></tp:treatment-meta><tp:nomenclature><label>﻿</label><tp:taxon-name>
            <object-id xmlns:xlink="http://www.w3.org/1999/xlink" content-type="arpha" xlink:type="simple">4B1447AE-7B4C-5B66-83FD-96B965D2913A</object-id>
            <tp:taxon-name-part taxon-name-part-type="genus" reg="Tegenaria">Tegenaria</tp:taxon-name-part>
            <tp:taxon-name-part taxon-name-part-type="species" reg="percuriosa">percuriosa</tp:taxon-name-part>
          </tp:taxon-name><tp:taxon-authority>Brignoli, 1972</tp:taxon-authority><xref ref-type="fig" rid="F21">Figs 21A–D</xref><xref ref-type="fig" rid="F22">, 22A, B</xref><tp:nomenclature-citation-list><tp:nomenclature-citation><tp:taxon-name>
                <tp:taxon-name-part taxon-name-part-type="genus" reg="Tegenaria">Tegenaria</tp:taxon-name-part>
                <tp:taxon-name-part taxon-name-part-type="species" reg="percuriosa">percuriosa</tp:taxon-name-part>
              </tp:taxon-name><comment>: <xref ref-type="bibr" rid="B12">Dimitrov et al. 2022</xref>: 3, figs 1, 2, 7–13, 40, 41 (♂♀).</comment></tp:nomenclature-citation></tp:nomenclature-citation-list></tp:nomenclature><tp:treatment-sec sec-type="notes" id="SECID0EC4AI"><title>Note.</title><p>For a full list of five taxonomic entries, see <xref ref-type="bibr" rid="B27">WSC (2024)</xref>.</p></tp:treatment-sec><tp:treatment-sec sec-type="material" id="SECID0EM4AI"><title>Material.</title><p>Turkiye: Antalya Prov.: • 1 ♀ 3j. (<named-content xmlns:xlink="http://www.w3.org/1999/xlink" content-type="dwc:institutional_code" xlink:title="Zoological Museum of the University of Turku, Finland" xlink:href="http://grbio.org/institution/university-turku" xlink:type="simple">ZMUT</named-content>), Alanya, env. Kestel, Dim Cave, <named-content xmlns:xlink="http://www.w3.org/1999/xlink" content-type="dwc:verbatimCoordinates" xlink:type="simple"><named-content content-type="geo-json" specific-use="{&#34;type&#34;:&#34;Point&#34;,&#34;coordinates&#34;:[32.109556,36.539472]}" id="NCID0E14AI" xlink:type="simple">36°32'22.1"N, 32°06'34.4"E</named-content></named-content>, 225 m, 4.01.2013 (Y.M. Marusik); Bursa Prov.: • 1 ♂ 1 ♀ (<named-content xmlns:xlink="http://www.w3.org/1999/xlink" content-type="dwc:institutional_code" xlink:title="Zoological Museum of the University of Turku, Finland" xlink:href="http://grbio.org/institution/university-turku" xlink:type="simple">ZMUT</named-content>), Uludağ, Göynükbelen rd., <named-content xmlns:xlink="http://www.w3.org/1999/xlink" content-type="dwc:verbatimCoordinates" xlink:type="simple"><named-content content-type="geo-json" specific-use="{&#34;type&#34;:&#34;Point&#34;,&#34;coordinates&#34;:[29.033333,39.983333]}" id="NCID0EH5AI" xlink:type="simple">39°59'N, 29°02'E</named-content></named-content>, 14.05.2006 (R.S. Kaya); • 2 ♂ 2 ♀ (<named-content xmlns:xlink="http://www.w3.org/1999/xlink" content-type="dwc:institutional_code" xlink:title="Zoological Museum of the University of Turku, Finland" xlink:href="http://grbio.org/institution/university-turku" xlink:type="simple">ZMUT</named-content>), İnegöl, Great Oylat Cave, <named-content xmlns:xlink="http://www.w3.org/1999/xlink" content-type="dwc:verbatimCoordinates" xlink:type="simple"><named-content content-type="geo-json" specific-use="{&#34;type&#34;:&#34;Point&#34;,&#34;coordinates&#34;:[29.583333,39.933333]}" id="NCID0EU5AI" xlink:type="simple">39°56'N, 29°35'E</named-content></named-content>, 519 m, 3.06.2009 (Y.M. Marusik); • 1 ♂ 1 ♀ (<abbrev xmlns:xlink="http://www.w3.org/1999/xlink" content-type="institution" xlink:title="Zoological Museum of the Bursa Uludağ University, Turkiye" id="ABBRID0EZ5AI" xlink:type="simple">ZMUU</abbrev>), Uludağ Mountain, Baraklı Pond, 27.05.2003 (R.S. Kaya); • 1 ♂ (<abbrev xmlns:xlink="http://www.w3.org/1999/xlink" content-type="institution" xlink:title="Zoological Museum of the Bursa Uludağ University, Turkiye" id="ABBRID0E55AI" xlink:type="simple">ZMUU</abbrev>), same, 8.05.2005 (R.S. Kaya); • 1 ♂ (<abbrev xmlns:xlink="http://www.w3.org/1999/xlink" content-type="institution" xlink:title="Zoological Museum of the Bursa Uludağ University, Turkiye" id="ABBRID0ED6AI" xlink:type="simple">ZMUU</abbrev>), same, 10.05.2010 (R.S. Kaya); • 1 ♂ (<abbrev xmlns:xlink="http://www.w3.org/1999/xlink" content-type="institution" xlink:title="Zoological Museum of the Bursa Uludağ University, Turkiye" id="ABBRID0EI6AI" xlink:type="simple">ZMUU</abbrev>), same, 1270 m, 16.05.2016 (R.S. Kaya); • 1 ♀ (<abbrev xmlns:xlink="http://www.w3.org/1999/xlink" content-type="institution" xlink:title="Zoological Museum of the Bursa Uludağ University, Turkiye" id="ABBRID0EN6AI" xlink:type="simple">ZMUU</abbrev>), Uludağ Mountain, Soğukpınar Valley, <named-content xmlns:xlink="http://www.w3.org/1999/xlink" content-type="dwc:verbatimCoordinates" xlink:type="simple"><named-content content-type="geo-json" specific-use="{&#34;type&#34;:&#34;Point&#34;,&#34;coordinates&#34;:[29.150000,40.050000]}" id="NCID0EV6AI" xlink:type="simple">40°03'N, 29°09'E</named-content></named-content>, 5.06.2003 (R.S. Kaya); • 1 ♀ (<abbrev xmlns:xlink="http://www.w3.org/1999/xlink" content-type="institution" xlink:title="Zoological Museum of the Bursa Uludağ University, Turkiye" id="ABBRID0E16AI" xlink:type="simple">ZMUU</abbrev>), Uludağ Mountain, Alaçam Forest, 30.08.2009 (R.S. Kaya); • 1 ♀ (<abbrev xmlns:xlink="http://www.w3.org/1999/xlink" content-type="institution" xlink:title="Zoological Museum of the Bursa Uludağ University, Turkiye" id="ABBRID0E66AI" xlink:type="simple">ZMUU</abbrev>), Uludağ Mountain, Kocayayla Plateau, 25.09.2010 (R.S. Kaya); • 1 ♂ 14 ♀ (<abbrev xmlns:xlink="http://www.w3.org/1999/xlink" content-type="institution" xlink:title="Zoological Museum of the Bursa Uludağ University, Turkiye" id="ABBRID0EEABI" xlink:type="simple">ZMUU</abbrev>), Uludağ Mountain, National Park, <named-content xmlns:xlink="http://www.w3.org/1999/xlink" content-type="dwc:verbatimCoordinates" xlink:type="simple"><named-content content-type="geo-json" specific-use="{&#34;type&#34;:&#34;Point&#34;,&#34;coordinates&#34;:[29.083333,40.100000]}" id="NCID0EMABI" xlink:type="simple">40°06'N, 29°05'E</named-content></named-content>, 2.06.2010 (R.S. Kaya); • 1 ♂ 2 ♀ (<abbrev xmlns:xlink="http://www.w3.org/1999/xlink" content-type="institution" xlink:title="Zoological Museum of the Bursa Uludağ University, Turkiye" id="ABBRID0ERABI" xlink:type="simple">ZMUU</abbrev>), Kazanpınar Cave, 2.06.2009 (R.S. Kaya); • 2 ♂ 10 ♀ (<abbrev xmlns:xlink="http://www.w3.org/1999/xlink" content-type="institution" xlink:title="Zoological Museum of the Bursa Uludağ University, Turkiye" id="ABBRID0EWABI" xlink:type="simple">ZMUU</abbrev>), same, 6.06.2009 (R.S. Kaya); • 2 ♂ 3 ♀ (<abbrev xmlns:xlink="http://www.w3.org/1999/xlink" content-type="institution" xlink:title="Zoological Museum of the Bursa Uludağ University, Turkiye" id="ABBRID0E2ABI" xlink:type="simple">ZMUU</abbrev>), Ayvaini Cave, 14.10.2012 (R.S. Kaya); • 1 ♀ (<abbrev xmlns:xlink="http://www.w3.org/1999/xlink" content-type="institution" xlink:title="Zoological Museum of the Bursa Uludağ University, Turkiye" id="ABBRID0EABBI" xlink:type="simple">ZMUU</abbrev>), Oylat Cave, 15.10.2016 (R.S. Kaya); • 2 ♂ 2 ♀ (<abbrev xmlns:xlink="http://www.w3.org/1999/xlink" content-type="institution" xlink:title="Zoological Museum of the Bursa Uludağ University, Turkiye" id="ABBRID0EFBBI" xlink:type="simple">ZMUU</abbrev>), Mustafakemalpaşa Dist., Suuçtu Waterfall, 24.06.2012 (R.S. Kaya); Balıkesir Prov.: • 1 ♀ (<abbrev xmlns:xlink="http://www.w3.org/1999/xlink" content-type="institution" xlink:title="Zoological Museum of the Bursa Uludağ University, Turkiye" id="ABBRID0EKBBI" xlink:type="simple">ZMUU</abbrev>), Alaçam Mountain, <named-content xmlns:xlink="http://www.w3.org/1999/xlink" content-type="dwc:verbatimCoordinates" xlink:type="simple"><named-content content-type="geo-json" specific-use="{&#34;type&#34;:&#34;Point&#34;,&#34;coordinates&#34;:[38.583333,39.416667]}" id="NCID0ESBBI" xlink:type="simple">39°25'N, 38°35'E</named-content></named-content>, 4.07.2012 (R.S. Kaya); Eskişehir Prov.: • 1 ♀ (<abbrev xmlns:xlink="http://www.w3.org/1999/xlink" content-type="institution" xlink:title="Zoological Museum of the Bursa Uludağ University, Turkiye" id="ABBRID0EXBBI" xlink:type="simple">ZMUU</abbrev>), Çatacık Forest, <named-content xmlns:xlink="http://www.w3.org/1999/xlink" content-type="dwc:verbatimCoordinates" xlink:type="simple"><named-content content-type="geo-json" specific-use="{&#34;type&#34;:&#34;Point&#34;,&#34;coordinates&#34;:[31.133333,39.950000]}" id="NCID0E6BBI" xlink:type="simple">39°57'N, 31°08'E</named-content></named-content>, 1.08.2012 (R.S. Kaya); Isparta Prov.: • 1 ♀ (<abbrev xmlns:xlink="http://www.w3.org/1999/xlink" content-type="institution" xlink:title="Zoological Museum of the Bursa Uludağ University, Turkiye" id="ABBRID0EECBI" xlink:type="simple">ZMUU</abbrev>), Zindan Cave, 21.05.2007 (R.S. Kaya); İstanbul Prov.: • 1 ♀ (<abbrev xmlns:xlink="http://www.w3.org/1999/xlink" content-type="institution" xlink:title="Zoological Museum of the Bursa Uludağ University, Turkiye" id="ABBRID0EJCBI" xlink:type="simple">ZMUU</abbrev>), Aydos Forest, <named-content xmlns:xlink="http://www.w3.org/1999/xlink" content-type="dwc:verbatimCoordinates" xlink:type="simple"><named-content content-type="geo-json" specific-use="{&#34;type&#34;:&#34;Point&#34;,&#34;coordinates&#34;:[29.233333,40.933333]}" id="NCID0ERCBI" xlink:type="simple">40°56'N, 29°14'E</named-content></named-content>, 874 m, 30.04.2016 (R.S. Kaya).</p><fig id="F21" position="float" orientation="portrait"><object-id xmlns:xlink="http://www.w3.org/1999/xlink" content-type="doi" xlink:type="simple">10.3897/zookeys.1218.135249.figure21</object-id><object-id xmlns:xlink="http://www.w3.org/1999/xlink" content-type="arpha" xlink:type="simple">186B63A8-202A-5D83-A1C9-570EF2F62007</object-id><label>Figure 21.</label><caption><p>Male palp of <italic><tp:taxon-name><tp:taxon-name-part taxon-name-part-type="genus" reg="Tegenaria">Tegenaria</tp:taxon-name-part><tp:taxon-name-part taxon-name-part-type="species" reg="percuriosa">percuriosa</tp:taxon-name-part></tp:taxon-name></italic>. <bold>A</bold> ventral view <bold>B</bold> prolateral view <bold>C</bold> dorsal view <bold>D</bold> retrolateral view. Scale bars: 0.2 mm.</p></caption><graphic xmlns:xlink="http://www.w3.org/1999/xlink" xlink:href="zookeys-1218-251_article-135249__-g024.jpg" position="float" orientation="portrait" xlink:type="simple" id="oo_1180071.jpg"><uri content-type="original_file" xlink:type="simple">https://binary.pensoft.net/fig/1180071</uri></graphic></fig><fig id="F22" position="float" orientation="portrait"><object-id xmlns:xlink="http://www.w3.org/1999/xlink" content-type="doi" xlink:type="simple">10.3897/zookeys.1218.135249.figure22</object-id><object-id xmlns:xlink="http://www.w3.org/1999/xlink" content-type="arpha" xlink:type="simple">11A51C0A-00F7-5A1F-A55E-8F4718E953A5</object-id><label>Figure 22.</label><caption><p>Epigyne of <italic><tp:taxon-name><tp:taxon-name-part taxon-name-part-type="genus" reg="Tegenaria">Tegenaria</tp:taxon-name-part><tp:taxon-name-part taxon-name-part-type="species" reg="percuriosa">percuriosa</tp:taxon-name-part></tp:taxon-name></italic> (<bold>A, B</bold>) and <italic><tp:taxon-name><tp:taxon-name-part taxon-name-part-type="genus" reg="Tegenaria">T.</tp:taxon-name-part><tp:taxon-name-part taxon-name-part-type="species" reg="longimana">longimana</tp:taxon-name-part></tp:taxon-name></italic> (<bold>C, D</bold>). <bold>A, C</bold> macerated, ventral view <bold>B, D</bold> vulva, dorsal view. Scale bars: 0.2 mm.</p></caption><graphic xmlns:xlink="http://www.w3.org/1999/xlink" xlink:href="zookeys-1218-251_article-135249__-g025.jpg" position="float" orientation="portrait" xlink:type="simple" id="oo_1180072.jpg"><uri content-type="original_file" xlink:type="simple">https://binary.pensoft.net/fig/1180072</uri></graphic></fig></tp:treatment-sec><tp:treatment-sec sec-type="comments" id="SECID0EBFBI"><title>Comment.</title><p>In our male specimens, the tip of the apical part of the median apophysis is widened (Fig. <xref ref-type="fig" rid="F21">21A</xref>), which is different from that of the specimens illustrated by <xref ref-type="bibr" rid="B12">Dimitrov et al. (2022)</xref>. This is herein considered an intraspecific variation.</p></tp:treatment-sec><tp:treatment-sec sec-type="distribution" id="SECID0EPFBI"><title>Distribution.</title><p>Known from Western Anatolia (<xref ref-type="bibr" rid="B12">Dimitrov et al. 2022</xref>).</p></tp:treatment-sec><ref-list><ref id="B12"><mixed-citation xmlns:xlink="http://www.w3.org/1999/xlink" xlink:type="simple"><person-group><name name-style="western"><surname>Dimitrov</surname><given-names>D</given-names></name><name name-style="western"><surname>Bolzern</surname><given-names>A</given-names></name><name name-style="western"><surname>Arnedo</surname><given-names>MA</given-names></name></person-group> (<year>2022</year>) <article-title>Bringing <italic><tp:taxon-name><tp:taxon-name-part taxon-name-part-type="genus">Tegenaria</tp:taxon-name-part><tp:taxon-name-part taxon-name-part-type="species">boitanii</tp:taxon-name-part></tp:taxon-name></italic> stat. rev. back to life with a review of the <italic><tp:taxon-name><tp:taxon-name-part taxon-name-part-type="genus">Tegenaria</tp:taxon-name-part><tp:taxon-name-part taxon-name-part-type="species">percuriosa</tp:taxon-name-part></tp:taxon-name></italic>-complex (<tp:taxon-name><tp:taxon-name-part taxon-name-part-type="order">Araneae</tp:taxon-name-part></tp:taxon-name>: <tp:taxon-name><tp:taxon-name-part taxon-name-part-type="family">Agelenidae</tp:taxon-name-part></tp:taxon-name>), description of a new species and insight into their phylogenetic relationships and evolutionary history.</article-title><source>Systematics and Biodiversity</source><volume>20</volume>(<issue>1</issue>): <fpage>1</fpage>–<lpage>18</lpage>. <ext-link xlink:href="10.1080/14772000.2021.2012297" ext-link-type="doi" xlink:type="simple">https://doi.org/10.1080/14772000.2021.2012297</ext-link></mixed-citation></ref><ref id="B27"><mixed-citation xmlns:xlink="http://www.w3.org/1999/xlink" xlink:type="simple">WSC (<year>2024</year>) World Spider Catalog. Version 25.0. Natural History Museum Bern. <ext-link xlink:href="http://wsc.nmbe.ch" ext-link-type="uri" xlink:type="simple">http://wsc.nmbe.ch</ext-link> [accessed on 18.06.2024] <ext-link xlink:href="10.24436/2" ext-link-type="doi" xlink:type="simple">https://doi.org/10.24436/2</ext-link></mixed-citation></ref></ref-list></tp:taxon-treatment>
