# Supplementary material for: ﻿New taxonomic and faunistic data on the funnel-weavers (Araneae, Agelenidae) of Turkiye and the Caucasus, with five new species
Source: Zookeys. 2024 Nov 21;1218:251–86. doi: 10.3897/zookeys.1218.135249 (PMC11605302; doi:10.3897/zookeys.1218.135249)
Supplement: XML Treatment for Tegenaria tekke [file zookeys.1218.135249-treatment17.xml]

<!DOCTYPE tp:taxon-treatment
  PUBLIC "-//TaxonX//DTD Taxonomic Treatment Publishing DTD v0 20100105//EN" "tax-treatment-NSO.dtd">
<tp:taxon-treatment xmlns:tp="http://www.plazi.org/taxpub"><tp:treatment-meta><kwd-group><label>Taxon classification</label><kwd>
              <named-content content-type="kingdom">Animalia</named-content>
            </kwd><kwd>
              <named-content content-type="order">Araneae</named-content>
            </kwd><kwd>
              <named-content content-type="family">Agelenidae</named-content>
            </kwd></kwd-group><mixed-citation publication-type="journal"><person-group><name><surname>Zamani</surname><given-names>Alireza</given-names></name><name><surname>Kaya</surname><given-names>Rahşen S.</given-names></name><name><surname>Marusik</surname><given-names>Yuri M.</given-names></name></person-group><article-title>﻿New taxonomic and faunistic data on the funnel-weavers (<tp:taxon-name><tp:taxon-name-part taxon-name-part-type="order">Araneae</tp:taxon-name-part></tp:taxon-name>, <tp:taxon-name><tp:taxon-name-part taxon-name-part-type="family">Agelenidae</tp:taxon-name-part></tp:taxon-name>) of Turkiye and the Caucasus, with five new species</article-title><source>Zookeys</source><day>21</day><month>11</month><year>2024</year><volume>1218</volume><fpage>251</fpage><lpage>286</lpage><pub-id pub-id-type="doi">10.3897/zookeys.1218.135249</pub-id></mixed-citation></tp:treatment-meta><tp:nomenclature><label>﻿</label><tp:taxon-name>
            <object-id xmlns:xlink="http://www.w3.org/1999/xlink" content-type="arpha" xlink:type="simple">2D2CA306-50F1-5890-A22E-E08519EB9FD7</object-id>
            <tp:taxon-name-part taxon-name-part-type="genus" reg="Tegenaria">Tegenaria</tp:taxon-name-part>
            <tp:taxon-name-part taxon-name-part-type="species" reg="tekke">tekke</tp:taxon-name-part>
          </tp:taxon-name><tp:taxon-authority>Brignoli, 1978</tp:taxon-authority><xref ref-type="fig" rid="F18">Figs 18E</xref><xref ref-type="fig" rid="F25">, 25D–F</xref><tp:nomenclature-citation-list><tp:nomenclature-citation><tp:taxon-name>
                <tp:taxon-name-part taxon-name-part-type="genus" reg="Tegenaria">Tegenaria</tp:taxon-name-part>
                <tp:taxon-name-part taxon-name-part-type="species" reg="tekke">tekke</tp:taxon-name-part>
              </tp:taxon-name><comment>Brignoli, 1978b: 516, fig. 98 (♀).</comment></tp:nomenclature-citation></tp:nomenclature-citation-list></tp:nomenclature><tp:treatment-sec sec-type="material" id="SECID0ETHBI"><title>Material.</title><p>Turkiye: Antalya Prov.: • 3 ♀ (<abbrev xmlns:xlink="http://www.w3.org/1999/xlink" content-type="institution" xlink:title="Zoological Museum of the Bursa Uludağ University, Turkiye" id="ABBRID0EZHBI" xlink:type="simple">ZMUU</abbrev>), Kaş Dist., Kaş-Elmalı rd., 916 m, <italic><tp:taxon-name><tp:taxon-name-part taxon-name-part-type="genus" reg="Pinus">Pinus</tp:taxon-name-part><tp:taxon-name-part taxon-name-part-type="species" reg="brutia">brutia</tp:taxon-name-part></tp:taxon-name></italic> and <italic><tp:taxon-name><tp:taxon-name-part taxon-name-part-type="genus" reg="Quercus">Quercus</tp:taxon-name-part></tp:taxon-name></italic> sp. forest, 20.05.2012 (R.S. Kaya); • 2 ♀ (<named-content xmlns:xlink="http://www.w3.org/1999/xlink" content-type="dwc:institutional_code" xlink:title="Zoological Museum of the University of Turku, Finland" xlink:href="http://grbio.org/institution/university-turku" xlink:type="simple">ZMUT</named-content>), same.</p></tp:treatment-sec><tp:treatment-sec sec-type="comments" id="SECID0EVIBI"><title>Comment.</title><p>This species was previously known only from its original description.</p></tp:treatment-sec><tp:treatment-sec sec-type="distribution" id="SECID0E1IBI"><title>Distribution.</title><p>Known only from Antalya Province, southwestern Turkiye.</p></tp:treatment-sec><tp:treatment-sec><!--Section generated to contain objects referenced in tp:taxon-treatment.--><fig id="F18" position="float" orientation="portrait"><object-id xmlns:xlink="http://www.w3.org/1999/xlink" content-type="doi" xlink:type="simple">10.3897/zookeys.1218.135249.figure18</object-id><object-id xmlns:xlink="http://www.w3.org/1999/xlink" content-type="arpha" xlink:type="simple">E0D23849-314D-5207-84F0-83B7E497AEDB</object-id><label>Figure 18.</label><caption><p>Habitus of <italic><tp:taxon-name><tp:taxon-name-part taxon-name-part-type="genus" reg="Tegenaria">Tegenaria</tp:taxon-name-part><tp:taxon-name-part taxon-name-part-type="species" reg="egrisiana">egrisiana</tp:taxon-name-part></tp:taxon-name></italic> sp. nov. (<bold>A, B</bold>), <italic><tp:taxon-name><tp:taxon-name-part taxon-name-part-type="genus" reg="Tegenaria">T.</tp:taxon-name-part><tp:taxon-name-part taxon-name-part-type="species" reg="dalmatica">dalmatica</tp:taxon-name-part></tp:taxon-name></italic> (<bold>C</bold>), <italic><tp:taxon-name><tp:taxon-name-part taxon-name-part-type="genus" reg="Tegenaria">T.</tp:taxon-name-part><tp:taxon-name-part taxon-name-part-type="species" reg="beyazcika">beyazcika</tp:taxon-name-part></tp:taxon-name></italic> sp. nov. (<bold>D</bold>), and <italic><tp:taxon-name><tp:taxon-name-part taxon-name-part-type="genus" reg="Tegenaria">T.</tp:taxon-name-part><tp:taxon-name-part taxon-name-part-type="species" reg="tekke">tekke</tp:taxon-name-part></tp:taxon-name></italic> (<bold>E</bold>), dorsal view. <bold>A, D</bold> males <bold>B, C, E</bold> females.</p></caption><graphic xmlns:xlink="http://www.w3.org/1999/xlink" xlink:href="zookeys-1218-251_article-135249__-g018.jpg" position="float" orientation="portrait" xlink:type="simple" id="oo_1180065.jpg"><uri content-type="original_file" xlink:type="simple">https://binary.pensoft.net/fig/1180065</uri></graphic></fig><fig id="F25" position="float" orientation="portrait"><object-id xmlns:xlink="http://www.w3.org/1999/xlink" content-type="doi" xlink:type="simple">10.3897/zookeys.1218.135249.figure25</object-id><object-id xmlns:xlink="http://www.w3.org/1999/xlink" content-type="arpha" xlink:type="simple">44BCC2FD-0E85-55DD-AF2C-E0ADBE661878</object-id><label>Figure 25.</label><caption><p>Epigyne of <italic><tp:taxon-name><tp:taxon-name-part taxon-name-part-type="genus" reg="Tegenaria">Tegenaria</tp:taxon-name-part><tp:taxon-name-part taxon-name-part-type="species" reg="hoeferi">hoeferi</tp:taxon-name-part></tp:taxon-name></italic> sp. nov. (<bold>A–C</bold>) and <italic><tp:taxon-name><tp:taxon-name-part taxon-name-part-type="genus" reg="Tegenaria">T.</tp:taxon-name-part><tp:taxon-name-part taxon-name-part-type="species" reg="tekke">tekke</tp:taxon-name-part></tp:taxon-name></italic> (<bold>D–F</bold>). <bold>A, D</bold> intact, ventral view <bold>B, E</bold> macerated, ventral view <bold>C, F</bold> vulva, dorsal view. Scale bars: 0.2 mm.</p></caption><graphic xmlns:xlink="http://www.w3.org/1999/xlink" xlink:href="zookeys-1218-251_article-135249__-g021.jpg" position="float" orientation="portrait" xlink:type="simple" id="oo_1180068.jpg"><uri content-type="original_file" xlink:type="simple">https://binary.pensoft.net/fig/1180068</uri></graphic></fig></tp:treatment-sec></tp:taxon-treatment>
